# Supplementary material for: Generation of third-harmonic spin oscillation from strong spin precession induced by terahertz magnetic near fields
Source: Nat Commun. 2023 Mar 31;14:1795. doi: 10.1038/s41467-023-37473-1 (PMC10066181; doi:10.1038/s41467-023-37473-1)
Supplement: Supplementary file 3 — Source Data [file 41467_2023_37473_MOESM3_ESM.xlsx]

## Sheet: Fig1b
Fig1b						Fig1b_inset
	black			grey			black			grey
Xaxis	Yaxis		Xaxis	Yaxis		Xaxis	Yaxis		Xaxis	Yaxis
0	0.00176723		0	8.99889e-05		0	1.00582		0	2.10288
0.02	0.00115492		0.02	0.000871782		0.0769231	1.44622		0.0769231	1.83775
0.04	0.001008		0.04	-0.000998455		0.153846	3.54641		0.153846	2.30951
0.06	0.00121663		0.06	-0.000496887		0.230769	6.81801		0.230769	4.62211
0.08	-0.000719266		0.08	0.000201424		0.307692	10.5982		0.307692	9.99117
0.1	-0.000258123		0.1	0.000657747		0.384615	12.0956		0.384615	11.9236
0.12	-0.00122393		0.12	-0.00108421		0.461538	15.7385		0.461538	13.8256
0.14	0.000576104		0.14	-0.000124873		0.538462	15.9312		0.538462	16.6
0.16	0.00129564		0.16	-0.00351263		0.615385	15.4814		0.615385	17.5412
0.18	0.00101242		0.18	0.000936036		0.692308	4.82315		0.692308	17.7323
0.2	-0.00184607		0.2	-0.000548276		0.769231	0.702409		0.769231	18.9663
0.22	0.00179959		0.22	-0.0011061		0.846154	0.500101		0.846154	18.9028
0.24	-0.000243652		0.24	-0.000119475		0.923077	0.248089		0.923077	18.5519
0.26	-0.000460877		0.26	-0.00119927		1	0.183096		1	19.3045
0.28	0.00136787		0.28	-0.000535089		1.07692	0.277354		1.07692	16.6289
0.3	-0.000765708		0.3	-0.00259049		1.15385	0.162621		1.15385	13.4067
0.32	0.000726277		0.32	0.000415504		1.23077	0.227371		1.23077	15.6502
0.34	0.000342391		0.34	-0.00137218		1.30769	0.397272		1.30769	16.4191
0.36	-0.00127036		0.36	0.0023266		1.38462	0.244112		1.38462	13.6623
0.38	-0.000400944		0.38	-0.000521885		1.46154	0.0904712		1.46154	13.4951
0.4	0.00112491		0.4	0.00156418		1.53846	0.0343722		1.53846	12.7355
0.42	0.00112704		0.42	0.00117351		1.61538	0.066903		1.61538	11.0798
0.44	0.00256302		0.44	-6.74069e-05		1.69231	0.0602906		1.69231	3.94163
0.46	-0.000148532		0.46	0.000280206		1.76923	0.0733444		1.76923	7.98992
0.48	0.000836092		0.48	0.000877483		1.84615	0.0537941		1.84615	7.11078
0.5	-0.00168395		0.5	0.000830504		1.92308	0.0174475		1.92308	6.04975
0.52	-0.00254987		0.52	-0.000401782		2	0.00780214		2	6.7451
0.54	-0.000423456		0.54	-0.000925415		2.07692	0.0678232		2.07692	5.12046
0.56	-0.000800091		0.56	-0.00149613		2.15385	0.0193162		2.15385	4.25
0.58	-0.000425462		0.58	-0.00167585		2.23077	0.0462258		2.23077	2.43372
0.6	0.00230117		0.6	0.000216956		2.30769	0.0076768		2.30769	2.7456
0.62	-0.000721224		0.62	-0.000601819		2.38462	0.105152		2.38462	1.97881
0.64	-0.00230926		0.64	0.0019122		2.46154	0.0688837		2.46154	1.76477
0.66	0.000222099		0.66	-0.000361263		2.53846	0.0235451		2.53846	1.69778
0.68	0.000253315		0.68	0.000263889		2.61538	0.0626507		2.61538	1.32373
0.7	-0.00179412		0.7	-0.00284541		2.69231	0.0380284		2.69231	0.950972
0.72	0.000519644		0.72	0.00261551		2.76923	0.00333876		2.76923	0.341121
0.74	0.00118286		0.74	-0.000546343		2.84615	0.0537821		2.84615	0.470424
0.76	0.000598785		0.76	-0.000929867		2.92308	0.0436765		2.92308	0.333668
0.78	0.000309817		0.78	-0.00226871		3	0.0331434		3	0.280694
0.8	-0.000662483		0.8	-0.00271618		3.07692	0.00310572		3.07692	0.294507
0.82	-0.000299805		0.82	-0.00156206		3.15385	0.0344466		3.15385	0.192671
0.84	-0.000103919		0.84	-0.000949915		3.23077	0.0435165		3.23077	0.394389
0.86	9.19077e-05		0.86	-5.51897e-05		3.30769	0.0102667		3.30769	0.0712226
0.88	-0.00102989		0.88	-0.00100883		3.38462	0.0179936		3.38462	0.141458
0.9	-0.00013609		0.9	-0.000288421		3.46154	0.0415705		3.46154	0.117545
0.92	-0.000582709		0.92	0.000757141		3.53846	0.0223309		3.53846	0.0552458
0.94	-0.000908346		0.94	0.00179157		3.61538	0.0379277		3.61538	0.126867
0.96	0.00142415		0.96	0.00129661		3.69231	0.0379613		3.69231	0.243955
0.98	-0.000737088		0.98	-0.000445516		3.76923	0.0202327		3.76923	0.105465
1	0.00101669		1	0.00139982		3.84615	0.0576988		3.84615	0.159695
1.02	-0.00155297		1.02	0.00143531		3.92308	0.0268642		3.92308	0.168313
1.04	-0.00017117		1.04	-0.00091825		4	0.0623419		4	0.0796456
1.06	-0.00181874		1.06	5.69144e-05		4.07692	0.0586193		4.07692	0.096404
1.08	-0.000398922		1.08	0.00245909		4.15385	0.0580088		4.15385	0.0701244
1.1	-0.00126784		1.1	0.00101461		4.23077	0.0314752		4.23077	0.0833015
1.12	0.000925239		1.12	0.00021921		4.30769	0.0689403		4.30769	0.0620482
1.14	0.00098645		1.14	0.001314		4.38462	0.0189248		4.38462	0.111746
1.16	-0.00120848		1.16	-0.000952087		4.46154	0.0107393		4.46154	0.0752215
1.18	-0.000123892		1.18	-0.00179492		4.53846	0.0575228		4.53846	0.0671117
1.2	-0.000720169		1.2	0.00190706		4.61538	0.013995		4.61538	0.084419
1.22	-0.000404536		1.22	-0.000321549		4.69231	0.0373589		4.69231	0.0561956
1.24	-0.000346702		1.24	-0.00150397		4.76923	0.0186924		4.76923	0.0391212
1.26	-0.000526753		1.26	-0.00248472		4.84615	0.0740453		4.84615	0.0732692
1.28	0.000442629		1.28	-0.000526686		4.92308	0.0198117		4.92308	0.0576947
1.3	0.00135202		1.3	0.00112977		5	0.0198496		5	0.0217107
1.32	0.000970393		1.32	-0.00291229		5.07692	0.117961		5.07692	0.0332805
1.34	-0.00184836		1.34	-0.00037319		5.15385	0.0371994		5.15385	0.0388102
1.36	0.000686189		1.36	0.00182269		5.23077	0.0484932		5.23077	0.0529509
1.38	0.00214712		1.38	0.00102823		5.30769	0.0299581		5.30769	0.0374316
1.4	0.00018195		1.4	0.000639085		5.38462	0.0763164		5.38462	0.0270247
1.42	-0.00205642		1.42	0.00162343		5.46154	0.027338		5.46154	0.0621015
1.44	-0.000931754		1.44	-0.00113387		5.53846	0.0385391		5.53846	0.021997
1.46	0.000611403		1.46	0.000232674		5.61538	0.0584325		5.61538	0.0109919
1.48	0.000860024		1.48	-0.000904851		5.69231	0.0252763		5.69231	0.0687593
1.5	-0.000401712		1.5	-0.000101717		5.76923	0.0503625		5.76923	0.0626665
1.52	0.000426516		1.52	4.39558e-05		5.84615	0.0587052		5.84615	0.0476469
1.54	-0.000273928		1.54	-0.000186588		5.92308	0.0188752		5.92308	0.0832293
1.56	-0.000109413		1.56	-0.00061105		6	0.0304806		6	0.0705986
1.58	0.000312824		1.58	0.00196246		6.07692	0.0228322		6.07692	0.0669261
1.6	-0.000244712		1.6	0.00247848		6.15385	0.0243038		6.15385	0.0325239
1.62	-0.000196687		1.62	-0.00108231		6.23077	0.0311518		6.23077	0.0469606
1.64	-0.000329472		1.64	0.00199448		6.30769	0.0302588		6.30769	0.0851205
1.66	-0.00153284		1.66	-0.00108711		6.38462	0.0562538		6.38462	0.054897
1.68	0.00170174		1.68	-0.00198386		6.46154	0.0568521		6.46154	0.140725
1.7	0.00116064		1.7	-0.0014359		6.53846	0.0261416		6.53846	0.0563325
1.72	-0.000161466		1.72	-0.000109513		6.61538	0.0583693		6.61538	0.0908654
1.74	0.00165761		1.74	0.00125862		6.69231	0.0515857		6.69231	0.0402378
1.76	0.0016969		1.76	0.000247955		6.76923	0.0108341		6.76923	0.0590596
1.78	-7.70748e-05		1.78	0.00233953		6.84615	0.0811267		6.84615	0.0279316
1.8	1.55942e-05		1.8	0.00119911		6.92308	0.0483325		6.92308	0.0511422
1.82	-0.000404749		1.82	-0.000206998		7	0.0331092		7	0.0574506
1.84	0.000927462		1.84	0.00121434		7.07692	0.0281509		7.07692	0.0744367
1.86	-0.000342103		1.86	0.000677737		7.15385	0.0395359		7.15385	0.0287783
1.88	-0.00260234		1.88	0.00250615		7.23077	0.0634712		7.23077	0.0708597
1.9	0.000680627		1.9	-0.00138036		7.30769	0.0591325		7.30769	0.0592965
1.92	-0.000833493		1.92	0.00100262		7.38462	0.0354681		7.38462	0.0766643
1.94	0.00130782		1.94	-0.000585118		7.46154	0.032889		7.46154	0.0244236
1.96	0.000615903		1.96	-0.000216045		7.53846	0.0501833		7.53846	0.0264572
1.98	-0.000103084		1.98	-0.00110032		7.61538	0.0555118		7.61538	0.0573569
2	0.00183075		2	-0.00094248		7.69231	0.0659408		7.69231	0.044643
2.02	0.000321636		2.02	0.00319014		7.76923	0.0285977		7.76923	0.0280653
2.04	0.000780861		2.04	0.0028205		7.84615	0.0787007		7.84615	0.0461351
2.06	0.00014403		2.06	0.00198432		7.92308	0.0396766		7.92308	0.0484718
2.08	-0.00137706		2.08	-0.00121123		8	0.0521227		8	0.031268
2.1	-0.00114501		2.1	-0.000728606		8.07692	0.0117245		8.07692	0.0492971
2.12	-6.51264e-05		2.12	-0.000240527		8.15385	0.0877096		8.15385	0.0491261
2.14	0.000165217		2.14	0.000283659		8.23077	0.0907424		8.23077	0.00841948
2.16	0.000202429		2.16	0.00029162		8.30769	0.044882		8.30769	0.0358529
2.18	-0.00128673		2.18	0.000938334		8.38462	0.0440614		8.38462	0.0374139
2.2	-0.00186462		2.2	0.00133479		8.46154	0.0477388		8.46154	0.0621449
2.22	0.000542743		2.22	0.000591596		8.53846	0.049522		8.53846	0.0384298
2.24	0.000420093		2.24	0.00107187		8.61538	0.0105361		8.61538	0.0471761
2.26	6.81173e-05		2.26	0.0028918		8.69231	0.0325879		8.69231	0.0642481
2.28	-9.22165e-06		2.28	-0.000649308		8.76923	0.0200706		8.76923	0.0241841
2.3	7.25717e-05		2.3	-3.47357e-05		8.84615	0.00234124		8.84615	0.0643254
2.32	0.00286957		2.32	0.00143331		8.92308	0.041386		8.92308	0.0426703
2.34	0.000299266		2.34	-0.000253685		9	0.028771		9	0.0224904
2.36	6.36414e-05		2.36	-0.00108733		9.07692	0.039488		9.07692	0.036411
2.38	-0.000962409		2.38	0.000448833		9.15385	0.0274396		9.15385	0.0188045
2.4	0.00135294		2.4	-0.000265749		9.23077	0.0303299		9.23077	0.0437019
2.42	0.000777177		2.42	-0.000146831		9.30769	0.04577		9.30769	0.0501259
2.44	0.000759197		2.44	0.000413868		9.38462	0.0231213		9.38462	0.097659
2.46	0.00144827		2.46	0.000583666		9.46154	0.0291157		9.46154	0.0409652
2.48	0.000234876		2.48	-0.00161585		9.53846	0.0136513		9.53846	0.0327757
2.5	0.000359504		2.5	-0.000838704		9.61538	0.0293429		9.61538	0.0042879
2.52	0.0003129		2.52	-0.00115862		9.69231	0.0565979		9.69231	0.00824262
2.54	-0.00141023		2.54	0.00136172		9.76923	0.0563575		9.76923	0.0455212
2.56	-0.00242824		2.56	-0.00329326		9.84615	0.0610242		9.84615	0.0138458
2.58	-0.000127815		2.58	-0.0014047		9.92308	0.0188319		9.92308	0.0519186
2.6	-0.00106834		2.6	-0.0046821		10	0.0234093		10	0.00919637
2.62	-0.00215364		2.62	-0.00292991		10.0769	0.0494025		10.0769	0.0406726
2.64	0.000271395		2.64	-0.00281679		10.1538	0.0631182		10.1538	0.0227107
2.66	0.000518497		2.66	-0.0048018		10.2308	0.037908		10.2308	0.0532433
2.68	-0.00166732		2.68	-0.0041286		10.3077	0.0273226		10.3077	0.042615
2.7	-0.00310813		2.7	-0.00646076		10.3846	0.0252957		10.3846	0.0156455
2.72	-0.0023349		2.72	-0.00764322		10.4615	0.0521706		10.4615	0.0109217
2.74	-0.00419378		2.74	-0.00603412		10.5385	0.0226548		10.5385	0.0178636
2.76	-0.00304226		2.76	-0.0117968		10.6154	0.0698943		10.6154	0.0387975
2.78	0.000300573		2.78	-0.0113998		10.6923	0.0169659		10.6923	0.0625321
2.8	-0.00451127		2.8	-0.0121966		10.7692	0.00747539		10.7692	0.091715
2.82	-0.00325902		2.82	-0.0156158		10.8462	0.0935488		10.8462	0.0677948
2.84	-0.00324947		2.84	-0.0171105		10.9231	0.00434327		10.9231	0.0203109
2.86	-0.00349681		2.86	-0.0161712		11	0.0197227		11	0.02027
2.88	-0.00465907		2.88	-0.0208585		11.0769	0.0172808		11.0769	0.0677533
2.9	-0.00406197		2.9	-0.0213705		11.1538	0.0651928		11.1538	0.0163566
2.92	-0.00603152		2.92	-0.0284002		11.2308	0.0286432		11.2308	0.0435035
2.94	-0.00421051		2.94	-0.0293761		11.3077	0.0480936		11.3077	0.0217671
2.96	-0.0064059		2.96	-0.0324332		11.3846	0.0426293		11.3846	0.0133307
2.98	-0.00776301		2.98	-0.0344545		11.4615	0.0189665		11.4615	0.0541507
3	-0.00795176		3	-0.0402433		11.5385	0.0437307		11.5385	0.0211989
3.02	-0.00900325		3.02	-0.0443263		11.6154	0.0563103		11.6154	0.0125705
3.04	-0.0103819		3.04	-0.0485933		11.6923	0.0600169		11.6923	0.0576301
3.06	-0.00947916		3.06	-0.0535307		11.7692	0.0303148		11.7692	0.0154133
3.08	-0.010545		3.08	-0.061467		11.8462	0.0412219		11.8462	0.0637289
3.1	-0.0133633		3.1	-0.0629684		11.9231	0.0410017		11.9231	0.070217
3.12	-0.014244		3.12	-0.0714493		12	0.0108844		12	0.0169183
3.14	-0.0134278		3.14	-0.0772533		12.0769	0.014021		12.0769	0.0429732
3.16	-0.0146597		3.16	-0.0856778		12.1538	0.0124894		12.1538	0.0374919
3.18	-0.0146152		3.18	-0.0875413		12.2308	0.0246705		12.2308	0.0266708
3.2	-0.0174931		3.2	-0.0955809		12.3077	0.0685715		12.3077	0.00288776
3.22	-0.0175452		3.22	-0.102446		12.3846	0.0488687		12.3846	0.0572383
3.24	-0.0217241		3.24	-0.109778		12.4615	0.00477531		12.4615	0.0545179
3.26	-0.0190433		3.26	-0.118909		12.5385	0.0270516		12.5385	0.04802
3.28	-0.0233777		3.28	-0.123281		12.6154	0.0291956		12.6154	0.054119
3.3	-0.0250837		3.3	-0.130908		12.6923	0.0286788		12.6923	0.0745497
3.32	-0.0255579		3.32	-0.141187		12.7692	0.0482301		12.7692	0.0607333
3.34	-0.0240253		3.34	-0.146428		12.8462	0.0752293		12.8462	0.0134761
3.36	-0.027728		3.36	-0.158544		12.9231	0.0158338		12.9231	0.0553591
3.38	-0.0280224		3.38	-0.167372		13	0.0355831		13	0.0198435
3.4	-0.0301377		3.4	-0.174973		13.0769	0.0271673		13.0769	0.0152311
3.42	-0.0326448		3.42	-0.182984		13.1538	0.0460393		13.1538	0.0866308
3.44	-0.037282		3.44	-0.190489		13.2308	0.0334315		13.2308	0.0181554
3.46	-0.0360256		3.46	-0.197553		13.3077	0.0395866		13.3077	0.0147202
3.48	-0.0396695		3.48	-0.204386		13.3846	0.0391477		13.3846	0.0401196
3.5	-0.0418494		3.5	-0.213501		13.4615	0.0171324		13.4615	0.0117558
3.52	-0.0410628		3.52	-0.217975		13.5385	0.0409639		13.5385	0.078273
3.54	-0.0425533		3.54	-0.224091		13.6154	0.0348079		13.6154	0.0555879
3.56	-0.0445287		3.56	-0.229077		13.6923	0.0297254		13.6923	0.0435103
3.58	-0.0477543		3.58	-0.233057		13.7692	0.0178444		13.7692	0.0759428
3.6	-0.0495089		3.6	-0.23671		13.8462	0.036763		13.8462	0.0558105
3.62	-0.0511519		3.62	-0.237801		13.9231	0.0346095		13.9231	0.0527841
3.64	-0.0524867		3.64	-0.236095		14	0.0899113		14	0.0481077
3.66	-0.0535255		3.66	-0.236859		14.0769	0.0375249		14.0769	0.0379888
3.68	-0.0565463		3.68	-0.23179		14.1538	0.0354482		14.1538	0.0265654
3.7	-0.0558402		3.7	-0.224744		14.2308	0.0272321		14.2308	0.0169341
3.72	-0.057362		3.72	-0.214028		14.3077	0.0221332		14.3077	0.0164336
3.74	-0.0608118		3.74	-0.201652		14.3846	0.0215873		14.3846	0.0675493
3.76	-0.0607194		3.76	-0.185659		14.4615	0.0286458		14.4615	0.0278213
3.78	-0.0647849		3.78	-0.159681		14.5385	0.0534671		14.5385	0.0442594
3.8	-0.0628936		3.8	-0.133783		14.6154	0.0358797		14.6154	0.0303751
3.82	-0.0661414		3.82	-0.0961356		14.6923	0.043843		14.6923	0.0269255
3.84	-0.0655398		3.84	-0.0552949		14.7692	0.0421244		14.7692	0.0303562
3.86	-0.0658087		3.86	-0.00536759		14.8462	0.0267683		14.8462	0.0144881
3.88	-0.0656408		3.88	0.055624		14.9231	0.0134094		14.9231	0.00888589
3.9	-0.0659882		3.9	0.122168		15	0.041456		15	0.0153924
3.92	-0.0666525		3.92	0.196823		15.0769	0.0676491		15.0769	0.0390356
3.94	-0.0635679		3.94	0.275932		15.1538	0.0616607		15.1538	0.0377756
3.96	-0.0617944		3.96	0.359712		15.2308	0.00580975		15.2308	0.05373
3.98	-0.0641441		3.98	0.441236		15.3077	0.0232073		15.3077	0.0457514
4	-0.0649664		4	0.524968		15.3846	0.0447519		15.3846	0.0229783
4.02	-0.0624091		4.02	0.609663		15.4615	0.0655904		15.4615	0.0166019
4.04	-0.0573407		4.04	0.675488		15.5385	0.0247887		15.5385	0.0185446
4.06	-0.0575963		4.06	0.733251		15.6154	0.0129817		15.6154	0.0305188
4.08	-0.0546568		4.08	0.772776		15.6923	0.0732121		15.6923	0.0297238
4.1	-0.0519186		4.1	0.79784		15.7692	0.0526361		15.7692	0.0220142
4.12	-0.0489212		4.12	0.799997		15.8462	0.0341636		15.8462	0.0451118
4.14	-0.0477772		4.14	0.785654		15.9231	0.0310249		15.9231	0.0290836
4.16	-0.0413228		4.16	0.752072		16	0.0510211		16	0.0543811
4.18	-0.0416453		4.18	0.703126		16.0769	0.0639795		16.0769	0.0127882
4.2	-0.0346632		4.2	0.640511		16.1538	0.0368375		16.1538	0.0267642
4.22	-0.0330422		4.22	0.561726		16.2308	0.0335617		16.2308	0.0501928
4.24	-0.0309632		4.24	0.472848		16.3077	0.0179113		16.3077	0.00699321
4.26	-0.0257536		4.26	0.377586		16.3846	0.0473725		16.3846	0.0522638
4.28	-0.0198627		4.28	0.273204		16.4615	0.0424121		16.4615	0.0356271
4.3	-0.0145433		4.3	0.173709		16.5385	0.0173215		16.5385	0.071086
4.32	-0.00812091		4.32	0.0754475		16.6154	0.0290181		16.6154	0.0144333
4.34	-0.00183991		4.34	-0.0189759		16.6923	0.0545487		16.6923	0.0881371
4.36	0.00100387		4.36	-0.096387		16.7692	0.0300161		16.7692	0.0291003
4.38	0.011303		4.38	-0.169175		16.8462	0.0759273		16.8462	0.0259958
4.4	0.0141903		4.4	-0.23006		16.9231	0.0310402		16.9231	0.0267535
4.42	0.0199522		4.42	-0.281844		17	0.0389806		17	0.0691859
4.44	0.0279172		4.44	-0.310082		17.0769	0.0194986		17.0769	0.0146479
4.46	0.035117		4.46	-0.328089		17.1538	0.0498342		17.1538	0.0558321
4.48	0.0414733		4.48	-0.331652		17.2308	0.0587583		17.2308	0.098392
4.5	0.0474873		4.5	-0.322846		17.3077	0.0336645		17.3077	0.081335
4.52	0.053487		4.52	-0.306696		17.3846	0.042057		17.3846	0.0489974
4.54	0.0597665		4.54	-0.282536		17.4615	0.0426993		17.4615	0.0567578
4.56	0.0683774		4.56	-0.252607		17.5385	0.061975		17.5385	0.0242909
4.58	0.0749795		4.58	-0.223202		17.6154	0.0374684		17.6154	0.041257
4.6	0.0820692		4.6	-0.19292		17.6923	0.0404858		17.6923	0.0262931
4.62	0.0905611		4.62	-0.161442		17.7692	0.0287317		17.7692	0.0575544
4.64	0.0971895		4.64	-0.138732		17.8462	0.0234651		17.8462	0.0595746
4.66	0.100995		4.66	-0.112699		17.9231	0.0524226		17.9231	0.0238265
4.68	0.108024		4.68	-0.0921943		18	0.00823606		18	0.0538164
4.7	0.114741		4.7	-0.0758209		18.0769	0.0370545		18.0769	0.0499972
4.72	0.122063		4.72	-0.0628828		18.1538	0.0612646		18.1538	0.0552952
4.74	0.127251		4.74	-0.0558851		18.2308	0.0260235		18.2308	0.0222542
4.76	0.132572		4.76	-0.0492131		18.3077	0.0259465		18.3077	0.0322957
4.78	0.136939		4.78	-0.0456133		18.3846	0.0357395		18.3846	0.00149408
4.8	0.144556		4.8	-0.0441132		18.4615	0.0234636		18.4615	0.0385856
4.82	0.14867		4.82	-0.0433581		18.5385	0.0598336		18.5385	0.0145952
4.84	0.150592		4.84	-0.040718		18.6154	0.0438508		18.6154	0.0157572
4.86	0.155709		4.86	-0.0397611		18.6923	0.0266876		18.6923	0.0117596
4.88	0.157886		4.88	-0.036105		18.7692	0.0608784		18.7692	0.0673836
4.9	0.161293		4.9	-0.0321553		18.8462	0.0349712		18.8462	0.0203963
4.92	0.165374		4.92	-0.033326		18.9231	0.0674757		18.9231	0.0345908
4.94	0.167305		4.94	-0.0318705		19	0.034465		19	0.0822317
4.96	0.166695		4.96	-0.0257476		19.0769	0.0426597		19.0769	0.0203519
4.98	0.169137		4.98	-0.0242297		19.1538	0.0603704		19.1538	0.0362638
5	0.171433		5	-0.018654		19.2308	0.0789038		19.2308	0.0560037
5.02	0.172257		5.02	-0.0158696		19.3077	0.0331895		19.3077	0.00745861
5.04	0.16773		5.04	-0.0166461		19.3846	0.0241434		19.3846	0.0369818
5.06	0.170121		5.06	-0.0204523		19.4615	0.0561236		19.4615	0.0606626
5.08	0.171356		5.08	-0.0240557		19.5385	0.0636399		19.5385	0.024265
5.1	0.168791		5.1	-0.0287943		19.6154	0.0568103		19.6154	0.0227203
5.12	0.165888		5.12	-0.034522		19.6923	0.0292373		19.6923	0.0199498
5.14	0.162575		5.14	-0.0368858		19.7692	0.0449461		19.7692	0.0530162
5.16	0.16053		5.16	-0.0447275		19.8462	0.0242218		19.8462	0.0689498
5.18	0.155558		5.18	-0.0469015		19.9231	0.0175068		19.9231	0.0401723
5.2	0.151872		5.2	-0.0522485		20	0.0263596		20	0.04693
5.22	0.148163		5.22	-0.0555524		20.0769	0.00828331		20.0769	0.0355756
5.24	0.142479		5.24	-0.0594055		20.1538	0.0380135		20.1538	0.0417031
5.26	0.137055		5.26	-0.0568652		20.2308	0.0311724		20.2308	0.0517691
5.28	0.128629		5.28	-0.0564993		20.3077	0.0695999		20.3077	0.0157469
5.3	0.123497		5.3	-0.0499073		20.3846	0.0325328		20.3846	0.0618578
5.32	0.113538		5.32	-0.0441755		20.4615	0.0123934		20.4615	0.0405515
5.34	0.109456		5.34	-0.0369477		20.5385	0.0474277		20.5385	0.0739137
5.36	0.0967461		5.36	-0.034692		20.6154	0.0339904		20.6154	0.0502009
5.38	0.0931419		5.38	-0.0287805		20.6923	0.0346295		20.6923	0.0323026
5.4	0.0845067		5.4	-0.0215836		20.7692	0.0400574		20.7692	0.00912871
5.42	0.0718237		5.42	-0.0135828		20.8462	0.0280218		20.8462	0.00621512
5.44	0.0656891		5.44	-0.00648632		20.9231	0.0586852		20.9231	0.0456849
5.46	0.0532897		5.46	0.00219157		21	0.0246052		21	0.0282081
5.48	0.0426183		5.48	0.00581553		21.0769	0.00837267		21.0769	0.0654087
5.5	0.0338188		5.5	0.0116558		21.1538	0.0104522		21.1538	0.0312837
5.52	0.025164		5.52	0.0158892		21.2308	0.0624722		21.2308	0.0288701
5.54	0.014089		5.54	0.0169055		21.3077	0.0138594		21.3077	0.0133217
5.56	0.00159468		5.56	0.0219909		21.3846	0.062465		21.3846	0.0346201
5.58	-0.00640156		5.58	0.0215052		21.4615	0.0302693		21.4615	0.0483984
5.6	-0.0190768		5.6	0.0197941		21.5385	0.0331814		21.5385	0.0178226
5.62	-0.0286687		5.62	0.0158028		21.6154	0.0142661		21.6154	0.0723624
5.64	-0.0403982		5.64	0.00942746		21.6923	0.0465491		21.6923	0.0322784
5.66	-0.048917		5.66	0.00286984		21.7692	0.0233541		21.7692	0.0477092
5.68	-0.0564315		5.68	-0.00588553		21.8462	0.0236176		21.8462	0.0669567
5.7	-0.0690947		5.7	-0.0169975		21.9231	0.0410241		21.9231	0.0617717
5.72	-0.0766674		5.72	-0.021558		22	0.0167979		22	0.0307714
5.74	-0.0841684		5.74	-0.0358334		22.0769	0.099291		22.0769	0.0724107
5.76	-0.0942361		5.76	-0.0462429		22.1538	0.0213117		22.1538	0.02847
5.78	-0.103162		5.78	-0.0554718		22.2308	0.00904231		22.2308	0.0170084
5.8	-0.109525		5.8	-0.0639474		22.3077	0.0219394		22.3077	0.0277548
5.82	-0.114869		5.82	-0.0697737		22.3846	0.0339999		22.3846	0.0353494
5.84	-0.124069		5.84	-0.0738101		22.4615	0.0289556		22.4615	0.0554043
5.86	-0.131527		5.86	-0.0738139		22.5385	0.0427195		22.5385	0.0938532
5.88	-0.136087		5.88	-0.0750672		22.6154	0.0310594		22.6154	0.0224598
5.9	-0.142403		5.9	-0.0701932		22.6923	0.0244141		22.6923	0.0371367
5.92	-0.144574		5.92	-0.0682919		22.7692	0.0179375		22.7692	0.0456498
5.94	-0.148214		5.94	-0.0590442		22.8462	0.0404894		22.8462	0.0548828
5.96	-0.15362		5.96	-0.0515972		22.9231	0.0180319		22.9231	0.0757461
5.98	-0.157477		5.98	-0.0397155		23	0.0381085		23	0.0334099
6	-0.159699		6	-0.0306307		23.0769	0.0498489		23.0769	0.0476575
6.02	-0.163252		6.02	-0.018092		23.1538	0.0579533		23.1538	0.0309552
6.04	-0.163557		6.04	-0.00285959		23.2308	0.0288233		23.2308	0.0610061
6.06	-0.163536		6.06	0.0137003		23.3077	0.0263385		23.3077	0.0322533
6.08	-0.160553		6.08	0.0255716		23.3846	0.0454451		23.3846	0.0339646
6.1	-0.162345		6.1	0.0342931		23.4615	0.0326504		23.4615	0.0592991
6.12	-0.162077		6.12	0.0450813		23.5385	0.0642878		23.5385	0.0472253
6.14	-0.158022		6.14	0.0526703		23.6154	0.087279		23.6154	0.0383329
6.16	-0.15472		6.16	0.060922		23.6923	0.0657721		23.6923	0.035551
6.18	-0.149698		6.18	0.0607562		23.7692	0.0367224		23.7692	0.0204543
6.2	-0.14829		6.2	0.0600417		23.8462	0.0559577		23.8462	0.0252491
6.22	-0.142627		6.22	0.0576307		23.9231	0.0288958		23.9231	0.0146358
6.24	-0.139793		6.24	0.0494662		24	0.0331069		24	0.0592154
6.26	-0.131998		6.26	0.0403247		24.0769	0.0431424		24.0769	0.037603
6.28	-0.126595		6.28	0.0290263		24.1538	0.0639862		24.1538	0.0375541
6.3	-0.118085		6.3	0.0222764		24.2308	0.0276599		24.2308	0.0646896
6.32	-0.113008		6.32	0.00760519		24.3077	0.0461502		24.3077	0.0746796
6.34	-0.106138		6.34	-0.00343618		24.3846	0.0380867		24.3846	0.0225803
6.36	-0.099535		6.36	-0.00964311		24.4615	0.0417937		24.4615	0.0542836
6.38	-0.088731		6.38	-0.0196505		24.5385	0.0371487		24.5385	0.0307252
6.4	-0.0844008		6.4	-0.0293763		24.6154	0.0705405		24.6154	0.0195772
6.42	-0.0699832		6.42	-0.030326		24.6923	0.0168293		24.6923	0.0852438
6.44	-0.0630219		6.44	-0.0340022		24.7692	0.0564896		24.7692	0.029045
6.46	-0.0537414		6.46	-0.0316937		24.8462	0.0158938		24.8462	0.0320078
6.48	-0.0470982		6.48	-0.0345092		24.9231	0.0815468		24.9231	0.086444
6.5	-0.0391998		6.5	-0.0307873		25	0.00850328		25	0.0171791
6.52	-0.0273114		6.52	-0.0247002
6.54	-0.0198778		6.54	-0.0219761
6.56	-0.00872614		6.56	-0.0189215
6.58	-0.000513729		6.58	-0.0114792
6.6	0.00578766		6.6	-0.00878231
6.62	0.0160892		6.62	-0.0101138
6.64	0.0270856		6.64	-0.00691278
6.66	0.0343013		6.66	-0.00493923
6.68	0.0402425		6.68	-0.00433786
6.7	0.0484465		6.7	-0.00394033
6.72	0.0560568		6.72	-0.00238871
6.74	0.0619411		6.74	-0.00284188
6.76	0.0654985		6.76	-0.0029901
6.78	0.0702132		6.78	-0.00511581
6.8	0.0746734		6.8	-0.00420582
6.82	0.080542		6.82	-0.002242
6.84	0.0842439		6.84	-0.00235607
6.86	0.0863464		6.86	-0.00330277
6.88	0.0906149		6.88	-0.002958
6.9	0.0907781		6.9	-0.000509895
6.92	0.0925131		6.92	-0.00215634
6.94	0.0939441		6.94	0.000936812
6.96	0.0941414		6.96	-0.00290405
6.98	0.0952575		6.98	-0.00143588
7	0.0906135		7	-0.00221497
7.02	0.0925288		7.02	-0.00328548
7.04	0.0868118		7.04	-0.000834827
7.06	0.0853762		7.06	-0.0010132
7.08	0.0839927		7.08	0.0013332
7.1	0.08008		7.1	0.00379471
7.12	0.0783049		7.12	0.00380336
7.14	0.0757218		7.14	0.00898243
7.16	0.0681574		7.16	0.0137809
7.18	0.062479		7.18	0.0152361
7.2	0.0588603		7.2	0.0180763
7.22	0.0519408		7.22	0.0241457
7.24	0.0490088		7.24	0.0266946
7.26	0.0426956		7.26	0.0315856
7.28	0.0363097		7.28	0.0314964
7.3	0.0333773		7.3	0.0344641
7.32	0.0233712		7.32	0.0303376
7.34	0.0157654		7.34	0.0302434
7.36	0.0111443		7.36	0.0288058
7.38	0.00500698		7.38	0.0241839
7.4	-0.00014566		7.4	0.0178625
7.42	-0.00784595		7.42	0.0147054
7.44	-0.0111436		7.44	0.00723613
7.46	-0.0166919		7.46	0.00468123
7.48	-0.0242341		7.48	-0.00168488
7.5	-0.0274669		7.5	-0.00963015
7.52	-0.0353438		7.52	-0.015376
7.54	-0.0404609		7.54	-0.0211474
7.56	-0.0473033		7.56	-0.0284459
7.58	-0.0514006		7.58	-0.0320592
7.6	-0.0545427		7.6	-0.0330976
7.62	-0.0587571		7.62	-0.0394878
7.64	-0.0644123		7.64	-0.0417559
7.66	-0.0639083		7.66	-0.0461099
7.68	-0.0714909		7.68	-0.0427772
7.7	-0.0714166		7.7	-0.0420988
7.72	-0.0765061		7.72	-0.039607
7.74	-0.0751697		7.74	-0.0374953
7.76	-0.0796294		7.76	-0.0305352
7.78	-0.0786579		7.78	-0.0244058
7.8	-0.0808587		7.8	-0.014974
7.82	-0.0793356		7.82	-0.00617088
7.84	-0.077242		7.84	0.0013504
7.86	-0.0737885		7.86	0.011235
7.88	-0.0744691		7.88	0.024026
7.9	-0.072281		7.9	0.0313576
7.92	-0.0694804		7.92	0.0381972
7.94	-0.0674558		7.94	0.0470477
7.96	-0.0631168		7.96	0.0507749
7.98	-0.0624501		7.98	0.052521
8	-0.0575028		8	0.0516568
8.02	-0.0503728		8.02	0.0518407
8.04	-0.0465389		8.04	0.0546536
8.06	-0.0402015		8.06	0.0424305
8.08	-0.0361582		8.08	0.0388983
8.1	-0.035377		8.1	0.0313842
8.12	-0.0252515		8.12	0.0189957
8.14	-0.0210959		8.14	0.00862869
8.16	-0.0133304		8.16	8.19037e-05
8.18	-0.0107194		8.18	-0.0111463
8.2	-0.00650786		8.2	-0.0200192
8.22	-0.00203064		8.22	-0.0298506
8.24	0.00643778		8.24	-0.0363841
8.26	0.0090961		8.26	-0.0401486
8.28	0.0138848		8.28	-0.0415404
8.3	0.0183884		8.3	-0.0435846
8.32	0.0229298		8.32	-0.0428088
8.34	0.0275792		8.34	-0.0368197
8.36	0.0323793		8.36	-0.0323676
8.38	0.0364675		8.38	-0.0241945
8.4	0.0379626		8.4	-0.0146549
8.42	0.0432384		8.42	-0.00732011
8.44	0.0438366		8.44	0.00145149
8.46	0.0458805		8.46	0.0088566
8.48	0.0470693		8.48	0.0169505
8.5	0.0521884		8.5	0.0226335
8.52	0.0537733		8.52	0.0255634
8.54	0.0535502		8.54	0.029089
8.56	0.0525132		8.56	0.031429
8.58	0.0554887		8.58	0.0319559
8.6	0.0543478		8.6	0.0314384
8.62	0.0535816		8.62	0.028788
8.64	0.0564638		8.64	0.0263514
8.66	0.0536229		8.66	0.0275759
8.68	0.0520932		8.68	0.020391
8.7	0.0510614		8.7	0.0176979
8.72	0.0474649		8.72	0.0127068
8.74	0.0483743		8.74	0.0130131
8.76	0.0471367		8.76	0.00566615
8.78	0.0429666		8.78	0.00648393
8.8	0.0387398		8.8	0.00646439
8.82	0.0359235		8.82	0.00501644
8.84	0.0347273		8.84	0.00516326
8.86	0.0311315		8.86	0.00547118
8.88	0.0272456		8.88	0.00446335
8.9	0.0261489		8.9	0.00568642
8.92	0.0224121		8.92	0.00330238
8.94	0.0167028		8.94	0.00414625
8.96	0.0130123		8.96	0.0058118
8.98	0.00976924		8.98	0.00563736
9	0.00423663		9	0.00129186
9.02	0.00349672		9.02	0.00120312
9.04	-0.000879123		9.04	-0.00241263
9.06	-0.00712347		9.06	-0.00303526
9.08	-0.00919162		9.08	-0.00259196
9.1	-0.0144072		9.1	-0.00261862
9.12	-0.0186257		9.12	-0.000921089
9.14	-0.019105		9.14	0.0019272
9.16	-0.0232082		9.16	0.00563978
9.18	-0.0297773		9.18	0.00798299
9.2	-0.0330955		9.2	0.0138421
9.22	-0.0330023		9.22	0.0131359
9.24	-0.0361551		9.24	0.0122322
9.26	-0.0371943		9.26	0.0149578
9.28	-0.0378343		9.28	0.0106761
9.3	-0.0417497		9.3	0.0106905
9.32	-0.0438857		9.32	0.00391703
9.34	-0.0438704		9.34	-0.000419752
9.36	-0.0452296		9.36	-0.00535511
9.38	-0.0472413		9.38	-0.0111413
9.4	-0.045007		9.4	-0.0189091
9.42	-0.0467376		9.42	-0.0230224
9.44	-0.0437805		9.44	-0.028753
9.46	-0.044148		9.46	-0.0290284
9.48	-0.0418953		9.48	-0.0300797
9.5	-0.0416759		9.5	-0.0282057
9.52	-0.0387049		9.52	-0.0242449
9.54	-0.0389856		9.54	-0.0214957
9.56	-0.032932		9.56	-0.0115524
9.58	-0.0317358		9.58	-0.0114263
9.6	-0.0258579		9.6	-0.00108941
9.62	-0.0236077		9.62	0.0048243
9.64	-0.0215596		9.64	0.0131445
9.66	-0.018249		9.66	0.0198921
9.68	-0.0134983		9.68	0.0227716
9.7	-0.011789		9.7	0.0237212
9.72	-0.00756942		9.72	0.0238311
9.74	-0.00407683		9.74	0.0205222
9.76	-0.00164062		9.76	0.0230009
9.78	0.000661604		9.78	0.0186207
9.8	0.00380674		9.8	0.0151349
9.82	0.00551004		9.82	0.00914966
9.84	0.00835777		9.84	0.00836688
9.86	0.015751		9.86	0.0010824
9.88	0.0170232		9.88	-0.00218519
9.9	0.0188172		9.9	-0.000704671
9.92	0.0212987		9.92	-0.00548394
9.94	0.0237247		9.94	2.3657e-05
9.96	0.0246091		9.96	-0.00291764
9.98	0.0263273		9.98	-0.00365661
10	0.0282752		10	-0.000866725
10.02	0.0325343		10.02	-0.00119779
10.04	0.031176		10.04	-0.000509938
10.06	0.0323472		10.06	0.00185207
10.08	0.0359367		10.08	0.000846939
10.1	0.0362449		10.1	-6.65102e-05
10.12	0.0356776		10.12	0.00549933
10.14	0.0339501		10.14	0.0049135
10.16	0.0368582		10.16	0.00647237
10.18	0.0352439		10.18	0.00819326
10.2	0.0361226		10.2	0.00949749
10.22	0.0329971		10.22	0.0118182
10.24	0.0337842		10.24	0.0145382
10.26	0.028636		10.26	0.0152076
10.28	0.0306349		10.28	0.0119253
10.3	0.0298851		10.3	0.016192
10.32	0.0306858		10.32	0.0124889
10.34	0.0264057		10.34	0.0122984
10.36	0.0247839		10.36	0.0100304
10.38	0.0227055		10.38	0.00516243
10.4	0.0205967		10.4	0.00556293
10.42	0.0206211		10.42	0.0014706
10.44	0.0151672		10.44	-0.00177632
10.46	0.0135315		10.46	-0.00725368
10.48	0.00839753		10.48	-0.00912774
10.5	0.00713698		10.5	-0.0134439
10.52	0.00207109		10.52	-0.0132064
10.54	0.00120425		10.54	-0.0158725
10.56	-0.000807251		10.56	-0.0143888
10.58	-0.00480751		10.58	-0.011205
10.6	-0.00645154		10.6	-0.00786521
10.62	-0.00928424		10.62	-0.00858247
10.64	-0.0152912		10.64	-0.00405623
10.66	-0.0160102		10.66	-0.00129421
10.68	-0.0165692		10.68	0.00540699
10.7	-0.0201832		10.7	0.00662001
10.72	-0.0230574		10.72	0.0106966
10.74	-0.0279099		10.74	0.0140398
10.76	-0.0306925		10.76	0.0173278
10.78	-0.0283552		10.78	0.0179971
10.8	-0.0305755		10.8	0.0187197
10.82	-0.0299249		10.82	0.0178467
10.84	-0.0331312		10.84	0.0203262
10.86	-0.0337807		10.86	0.0197951
10.88	-0.0328466		10.88	0.0172787
10.9	-0.0339668		10.9	0.0121462
10.92	-0.032467		10.92	0.00898563
10.94	-0.030879		10.94	0.00297497
10.96	-0.0342096		10.96	0.00332338
10.98	-0.0320251		10.98	-0.00284783
11	-0.0320584		11	-0.00189263
11.02	-0.0299872		11.02	-0.00424551
11.04	-0.0253587		11.04	-0.00443286
11.06	-0.0290667		11.06	-0.00556907
11.08	-0.0235939		11.08	-0.00326503
11.1	-0.0221172		11.1	-0.00450477
11.12	-0.0231343		11.12	-0.00545103
11.14	-0.0206559		11.14	-0.0035206
11.16	-0.0175929		11.16	-0.00328183
11.18	-0.0125407		11.18	-0.00618243
11.2	-0.0106959		11.2	-0.00863336
11.22	-0.00724688		11.22	-0.00849975
11.24	-0.0063229		11.24	-0.0105634
11.26	-0.00721779		11.26	-0.0122888
11.28	-0.00284661		11.28	-0.0164926
11.3	0.00054928		11.3	-0.0160818
11.32	-0.000282669		11.32	-0.0121695
11.34	0.00655804		11.34	-0.0164551
11.36	0.00609604		11.36	-0.0137194
11.38	0.00815571		11.38	-0.0120564
11.4	0.0114796		11.4	-0.00744178
11.42	0.0119616		11.42	-0.00283267
11.44	0.0138084		11.44	-0.000435888
11.46	0.0161577		11.46	0.00582472
11.48	0.0142353		11.48	0.0111546
11.5	0.0189492		11.5	0.0151586
11.52	0.0179637		11.52	0.0181803
11.54	0.0204312		11.54	0.0195717
11.56	0.0227561		11.56	0.0197884
11.58	0.022479		11.58	0.0205067
11.6	0.0231547		11.6	0.0187959
11.62	0.0248875		11.62	0.0195355
11.64	0.0268853		11.64	0.0145536
11.66	0.0254676		11.66	0.00846858
11.68	0.0263539		11.68	0.0078365
11.7	0.0247573		11.7	0.00460667
11.72	0.0258051		11.72	0.00174745
11.74	0.0235268		11.74	-0.000625642
11.76	0.0238207		11.76	-0.00266701
11.78	0.0234288		11.78	-0.00116057
11.8	0.0263055		11.8	-0.00178056
11.82	0.0238711		11.82	-0.00555396
11.84	0.021735		11.84	-0.00330854
11.86	0.0161121		11.86	-0.00396522
11.88	0.0197074		11.88	-0.00457053
11.9	0.0141412		11.9	-0.00401786
11.92	0.0153848		11.92	-0.00377348
11.94	0.0139235		11.94	-0.00540166
11.96	0.0089005		11.96	-0.00378429
11.98	0.00850913		11.98	-0.0056383
12	0.00939291		12	-0.00680123
12.02	0.00648839		12.02	-0.0085805
12.04	0.00471791		12.04	-0.00837774
12.06	-2.26349e-05		12.06	-0.00740581
12.08	0.00103381		12.08	-0.0031291
12.1	-0.00407353		12.1	-0.0011392
12.12	-0.00729023		12.12	0.000842685
12.14	-0.00926535		12.14	0.00376839
12.16	-0.0101654		12.16	0.00524987
12.18	-0.0127797		12.18	0.00482305
12.2	-0.0139684		12.2	0.00812849
12.22	-0.0172039		12.22	0.00746541
12.24	-0.0212736		12.24	0.00712306
12.26	-0.0196593		12.26	0.002981
12.28	-0.0212373		12.28	-0.00234014
12.3	-0.0269497		12.3	-0.00560974
12.32	-0.0258836		12.32	-0.0109939
12.34	-0.0307325		12.34	-0.0147977
12.36	-0.0286107		12.36	-0.0199722
12.38	-0.0313065		12.38	-0.0287068
12.4	-0.0287617		12.4	-0.0332674
12.42	-0.030401		12.42	-0.0372975
12.44	-0.0305133		12.44	-0.0419715
12.46	-0.0277271		12.46	-0.0425841
12.48	-0.0300766		12.48	-0.0428032
12.5	-0.0315019		12.5	-0.0393729
12.52	-0.0302605		12.52	-0.0389723
12.54	-0.0288111		12.54	-0.0367082
12.56	-0.0290481		12.56	-0.0334167
12.58	-0.0268919		12.58	-0.0297245
12.6	-0.0257594		12.6	-0.0279414
12.62	-0.0268847		12.62	-0.0265212
12.64	-0.0233815		12.64	-0.0246252
12.66	-0.0236521		12.66	-0.0212313
12.68	-0.0240977		12.68	-0.0220134
12.7	-0.0227992		12.7	-0.0216285
12.72	-0.0186293		12.72	-0.0248103
12.74	-0.0183363		12.74	-0.0263466
12.76	-0.0139568		12.76	-0.0257844
12.78	-0.0149843		12.78	-0.0272402
12.8	-0.0105386		12.8	-0.0313487
12.82	-0.0102485		12.82	-0.0279838
12.84	-0.0116664		12.84	-0.0300162
12.86	-0.00736539		12.86	-0.0316154
12.88	-0.00403183		12.88	-0.0290195
12.9	-0.00759695		12.9	-0.0263623
12.92	-0.00380774		12.92	-0.0195487
12.94	-0.00426579		12.94	-0.0195905
12.96	-0.00121475		12.96	-0.0122793
12.98	-0.00148893		12.98	-0.00951072
13	0.000754465		13	-0.00109731
13.02	0.00216949		13.02	0.00623287
13.04	0.00316668		13.04	0.0173167
13.06	0.00460327		13.06	0.0286903
13.08	0.00365025		13.08	0.0394922
13.1	0.00728636		13.1	0.0542751
13.12	0.00745127		13.12	0.0688877
13.14	0.00918465		13.14	0.0784026
13.16	0.00950676		13.16	0.0944187
13.18	0.00997733		13.18	0.10638
13.2	0.0103443		13.2	0.116898
13.22	0.0103021		13.22	0.127453
13.24	0.00931069		13.24	0.132567
13.26	0.0109236		13.26	0.135268
13.28	0.0130207		13.28	0.139349
13.3	0.0125082		13.3	0.139969
13.32	0.0127675		13.32	0.136502
13.34	0.0117492		13.34	0.131623
13.36	0.0116632		13.36	0.12307
13.38	0.0133122		13.38	0.111721
13.4	0.00950002		13.4	0.0981788
13.42	0.0160894		13.42	0.0837511
13.44	0.0135891		13.44	0.0678898
13.46	0.0134032		13.46	0.0521189
13.48	0.0139072		13.48	0.0377027
13.5	0.0125338		13.5	0.0213737
13.52	0.01075		13.52	0.00688245
13.54	0.00984028		13.54	-0.00571564
13.56	0.0089961		13.56	-0.0196051
13.58	0.00915169		13.58	-0.0300555
13.6	0.00912459		13.6	-0.0345805
13.62	0.0090487		13.62	-0.0409709
13.64	0.00842333		13.64	-0.0445711
13.66	0.00606705		13.66	-0.0471736
13.68	0.00571839		13.68	-0.0449602
13.7	0.0054715		13.7	-0.0450608
13.72	0.00598583		13.72	-0.0377165
13.74	0.00513076		13.74	-0.0336899
13.76	0.00562924		13.76	-0.0303349
13.78	0.00662296		13.78	-0.0275412
13.8	0.00590217		13.8	-0.0227407
13.82	0.0041561		13.82	-0.0216497
13.84	0.00353974		13.84	-0.018721
13.86	0.00718975		13.86	-0.0179936
13.88	0.00637576		13.88	-0.0169392
13.9	0.00672158
13.92	0.00628528
13.94	0.00822634
13.96	0.00614392
13.98	0.0122398
14	0.0114869
14.02	0.0138771
14.04	0.0127031
14.06	0.0128582
14.08	0.0162486
14.1	0.0168589
14.12	0.019292
14.14	0.0210781
14.16	0.0220919
14.18	0.0210155
14.2	0.0228458
14.22	0.0234494
14.24	0.0239928
14.26	0.0276854
14.28	0.026851
14.3	0.0294782
14.32	0.0312847
14.34	0.028005
14.36	0.0303081
14.38	0.0328864
14.4	0.0333958
14.42	0.0330018
14.44	0.0307112
14.46	0.0300735
14.48	0.0338375
14.5	0.0311242
14.52	0.030815
14.54	0.0314871
14.56	0.028136
14.58	0.0284377
14.6	0.0256753
14.62	0.0275001
14.64	0.0279376
14.66	0.0234809
14.68	0.0253522
14.7	0.0203997
14.72	0.018999
14.74	0.0200544
14.76	0.0192723
14.78	0.0142925
14.8	0.0122922
14.82	0.0100458
14.84	0.00962758
14.86	0.0077094
14.88	0.00485359
14.9	0.00260523
14.92	0.00054571
14.94	-0.00318175
14.96	-0.00493444
14.98	-0.00734135
15	-0.010159
15.02	-0.0139563
15.04	-0.0153161
15.06	-0.0182738
15.08	-0.0218296
15.1	-0.0249897
15.12	-0.0278066
15.14	-0.0275638
15.16	-0.0308594
15.18	-0.0328174
15.2	-0.0337898
15.22	-0.0381725
15.24	-0.0410708
15.26	-0.0435919
15.28	-0.0404929
15.3	-0.0422813
15.32	-0.0435031
15.34	-0.0460882
15.36	-0.0472336
15.38	-0.0461042
15.4	-0.0463954
15.42	-0.0432336
15.44	-0.0451136
15.46	-0.0436004
15.48	-0.0415347
15.5	-0.0414546
15.52	-0.0416548
15.54	-0.0389761
15.56	-0.0362073
15.58	-0.0371514
15.6	-0.0344027
15.62	-0.033405
15.64	-0.0309347
15.66	-0.0268524
15.68	-0.0241354
15.7	-0.0231198
15.72	-0.0180182
15.74	-0.0168114
15.76	-0.0135772
15.78	-0.00909627
15.8	-0.00763825
15.82	-0.00420456
15.84	-0.000943732
15.86	0.00237287
15.88	0.00378146
15.9	0.00722462
15.92	0.0124351
15.94	0.0112535
15.96	0.0141475
15.98	0.0181537
16	0.0197373
16.02	0.0234225
16.04	0.0219506
16.06	0.0238467
16.08	0.0281564
16.1	0.0284465
16.12	0.0287143
16.14	0.0309135
16.16	0.0336101
16.18	0.0344811
16.2	0.0312377
16.22	0.0318053
16.24	0.0355102
16.26	0.0357019
16.28	0.0344295
16.3	0.0355577
16.32	0.0358754
16.34	0.0351948
16.36	0.0327314
16.38	0.0354679
16.4	0.0330286
16.42	0.0297947
16.44	0.0283234
16.46	0.0253353
16.48	0.0253005
16.5	0.0256302
16.52	0.023672
16.54	0.021
16.56	0.0187241
16.58	0.0154278
16.6	0.0149459
16.62	0.0110272
16.64	0.0101895
16.66	0.00686501
16.68	0.00392207
16.7	0.00256427
16.72	-0.00153135
16.74	-0.00427752
16.76	-0.00785775
16.78	-0.00804169
16.8	-0.00934578
16.82	-0.0117838
16.84	-0.0139236
16.86	-0.0152658
16.88	-0.0184707
16.9	-0.0197464
16.92	-0.0204069
16.94	-0.0223995
16.96	-0.0211166
16.98	-0.0222536
17	-0.0250476
17.02	-0.026448
17.04	-0.027718
17.06	-0.0252125
17.08	-0.0252097
17.1	-0.0252054
17.12	-0.0256693
17.14	-0.0242938
17.16	-0.0247053
17.18	-0.0245286
17.2	-0.0230283
17.22	-0.024704
17.24	-0.0206581
17.26	-0.019082
17.28	-0.0213518
17.3	-0.0188999
17.32	-0.0203829
17.34	-0.017058
17.36	-0.0140769
17.38	-0.0162142
17.4	-0.0106694
17.42	-0.00911127
17.44	-0.00884898
17.46	-0.0056116
17.48	-0.00485795
17.5	-0.00471314
17.52	-0.00476909
17.54	-0.00252045
17.56	0.00133761
17.58	0.00203171
17.6	0.00411684
17.62	0.00459744
17.64	0.00574521
17.66	0.0101166
17.68	0.00757251
17.7	0.00906255

## Sheet: Fig1d
Fig1d
0.8MV/cm	Exp.			Cal.		0.55MV/cm	Exp.			Cal.		0.2MV/cm	Exp.			Cal.		Bz(T)
Xaxis	Yaxis		Xaxis	Yaxis		Xaxis	Yaxis		Xaxis	Yaxis		Xaxis	Yaxis		Xaxis	Yaxis		Xaxis	Yaxis
0	-0.774499		0.27134	0.207753		0	1.13525		0.27134	0.207805		0	0.642205		0.27134	0.207972		0.27134	-1.70897e-09
0.1199	1.37298		0.37134	0.205617		0.119883	1.05504		0.37134	0.205712		0.119883	1.14296		0.37134	0.205986		0.325008	6.96417e-05
0.2398	0.85887		0.47134	0.188418		0.239766	1.19421		0.47134	0.188671		0.239766	0.361159		0.47134	0.189279		0.378675	-8.94617e-05
0.3597	1.5196		0.57134	0.157664		0.359649	0.868432		0.57134	0.158533		0.359649	-0.184893		0.57134	0.159863		0.432343	-0.000178678
0.4796	1.9633		0.67134	0.118368		0.479532	0.769695		0.67134	0.119803		0.479532	0.603738		0.67134	0.121836		0.486011	0.000253077
0.5995	1.26151		0.77134	0.0754794		0.599415	0.311154		0.77134	0.0773546		0.599415	0.499103		0.77134	0.0801416		0.539679	0.000180519
0.7194	-0.75114		0.87134	0.0341374		0.719298	-0.701875		0.87134	0.0366503		0.719298	-0.425993		0.87134	0.039968		0.593346	1.5539e-05
0.8393	-1.26174		0.97134	-5.33007e-05		0.839181	-1.37658		0.97134	0.00298412		0.839181	0.0967141		0.97134	0.00659787		0.647014	1.67033e-05
0.9592	-1.16221		1.07134	-0.0218966		0.959064	-1.08999		1.07134	-0.0190062		0.959064	-0.138144		1.07134	-0.0154852		0.700682	1.88276e-05
1.0791	-1.19869		1.17134	-0.0283296		1.07895	-1.34052		1.17134	-0.0261006		1.07895	0.0119192		1.17134	-0.0234253		0.754349	0.000164269
1.199	-1.37133		1.27134	-0.0188537		1.19883	-1.11548		1.27134	-0.0177521		1.19883	0.331033		1.27134	-0.0162904		0.808017	0.000251092
1.3189	-1.12605		1.37134	0.00575747		1.31871	-0.883703		1.37134	0.00535663		1.31871	0.665766		1.37134	0.00504815		0.861685	0.000547269
1.4388	-0.854425		1.47134	0.0424498		1.4386	-0.885896		1.47134	0.0402101		1.4386	0.0686303		1.47134	0.0377		0.915353	0.00134568
1.5587	-1.03235		1.57134	0.0865438		1.55848	-0.322527		1.57134	0.0825201		1.55848	1.13724		1.57134	0.0775143		0.96902	0.00123088
1.6786	0.762636		1.67134	0.132901		1.67836	0.573414		1.67134	0.126952		1.67836	1.08127		1.67134	0.119497		1.02269	0.00133041
1.7985	0.18359		1.77134	0.17538		1.79825	0.938937		1.77134	0.167861		1.79825	0.609902		1.77134	0.158104		1.07636	0.00117882
1.9184	0.446927		1.87134	0.206762		1.91813	1.15184		1.87134	0.198765		1.91813	1.04476		1.87134	0.188087		1.13002	0.00120886
2.0383	0.339001		1.97134	0.223819		2.03801	1.03824		1.97134	0.216299		2.03801	0.472746		1.97134	0.205782		1.18369	0.00151851
2.1582	-0.195542		2.07134	0.224173		2.15789	0.520407		2.07134	0.217939		2.15789	-0.0638455		2.07134	0.208756		1.23736	0.00161675
2.2781	0.479224		2.17134	0.20667		2.27778	0.322159		2.17134	0.20273		2.27778	-0.50314		2.17134	0.19658		1.29103	0.00212136
2.398	-0.28941		2.27134	0.173232		2.39766	-0.224102		2.27134	0.17248		2.39766	0.0563884		2.27134	0.170699		1.34469	0.00180494
2.5179	-0.818832		2.37134	0.127754		2.51754	-0.572937		2.37134	0.130865		2.51754	-0.23247		2.37134	0.134456		1.39836	0.00150998
2.6378	-0.947335		2.47134	0.0761911		2.63743	-0.518616		2.47134	0.083193		2.63743	-0.0950851		2.47134	0.0924219		1.45203	0.00148832
2.7577	-0.777811		2.57134	0.0251174		2.75731	-1.08716		2.57134	0.0356665		2.75731	-0.350797		2.57134	0.0501682		1.5057	0.000871918
2.8776	-1.47137		2.67134	-0.0179904		2.87719	-1.37368		2.67134	-0.00480345		2.87719	0.000928541		2.67134	0.0134334		1.55937	0.000609135
2.9975	-1.17122		2.77134	-0.0486136		2.99708	-0.927652		2.77134	-0.033737		2.99708	-0.0479772		2.77134	-0.0134248		1.61303	0.000585328
3.1174	-0.839355		2.87134	-0.062478		3.11696	-0.303123		2.87134	-0.0475159		3.11696	1.12846		2.87134	-0.0269171		1.6667	0.000237011
3.2373	-0.817946		2.97134	-0.0605967		3.23684	0.618503		2.97134	-0.0462329		3.23684	0.353714		2.97134	-0.0261303		1.72037	-0.000163576
3.3572	-0.537449		3.07134	-0.0449739		3.35672	-0.275577		3.07134	-0.0311136		3.35672	0.460206		3.07134	-0.0114897		1.77404	-0.000538657
3.4771	0.297608		3.17134	-0.0179898		3.47661	0.463894		3.17134	-0.00475013		3.47661	1.59847		3.17134	0.015038		1.8277	-0.000768331
3.597	-0.901014		3.27134	0.012904		3.59649	0.870503		3.27134	0.0272648		3.59649	1.08716		3.27134	0.0487589		1.88137	-0.00119143
3.7169	-0.730544		3.37134	0.0402272		3.71637	0.666854		3.37134	0.0581778		3.71637	0.80664		3.37134	0.0844224		1.93504	-0.00179551
3.8368	-1.28743		3.47134	0.0547581		3.83626	0.52532		3.47134	0.0798881		3.83626	0.537528		3.47134	0.116053		1.98871	-0.00177391
3.9567	-0.600431		3.57134	0.0504418		3.95614	-0.16495		3.57134	0.0868698		3.95614	0.0859054		3.57134	0.138553		2.04237	-0.00275029
4.0766	-0.930421		3.67134	0.0245508		4.07602	-0.191771		3.67134	0.0759896		4.07602	-0.727484		3.67134	0.148279		2.09604	-0.00292795
4.1965	-1.79333		3.77134	-0.0213383		4.1959	-1.3513		3.77134	0.0472275		4.1959	-0.488913		3.77134	0.143345		2.14971	-0.00345387
4.3164	-1.42385		3.87134	-0.0813197		4.31579	-1.35604		3.87134	0.00429148		4.31579	-0.859642		3.87134	0.12425		2.20338	-0.002769
4.4363	-1.75339		3.97134	-0.142118		4.43567	-0.929006		3.97134	-0.0439061		4.43567	-0.115637		3.97134	0.094777		2.25705	-0.00236305
4.5562	-1.73457		4.07134	-0.186522		4.55555	-0.921005		4.07134	-0.0848068		4.55555	-0.0347089		4.07134	0.0609645		2.31071	-0.00226487
4.6761	-0.411758		4.17134	-0.190039		4.67544	-0.913134		4.17134	-0.0999855		4.67544	0.0894762		4.17134	0.032177		2.36438	-0.00267807
4.796	0.405278		4.27134	-0.129675		4.79532	0.322392		4.27134	-0.0711937		4.79532	0.81743		4.27134	0.018232		2.41805	-0.00241534
4.9159	1.96141		4.37134	0.0145428		4.9152	1.57663		4.37134	0.0176426		4.9152	0.608074		4.37134	0.0286928		2.47172	-0.00203338
5.0358	3.89674		4.47134	0.259656		5.03509	2.72794		4.47134	0.179954		5.03509	1.47726		4.47134	0.0714355		2.52538	-0.00153335
5.1557	6.3074		4.57134	0.609761		5.15497	3.57979		4.57134	0.418861		5.15497	1.87506		4.57134	0.149343		2.57905	-0.00105287
5.2756	6.38322		4.67134	1.06015		5.27485	4.0608		4.67134	0.728945		5.27485	1.94489		4.67134	0.260382		2.63272	-0.000240726
5.3955	4.39321		4.77134	1.5874		5.39473	3.46843		4.77134	1.09157		5.39473	1.11529		4.77134	0.396331		2.68639	-1.32946e-05
5.5154	0.687562		4.87134	2.13841		5.51462	1.83774		4.87134	1.4665		5.51462	0.786775		4.87134	0.540599		2.74006	0.0010632
5.6353	-0.938163		4.97134	2.62364		5.6345	0.153872		4.97134	1.79168		5.6345	0.963821		4.97134	0.669057		2.79372	0.00172253
5.7552	-4.88504		5.07134	2.92354		5.75438	-2.66131		5.07134	1.98845		5.75438	-1.08473		5.07134	0.752727		2.84739	0.00243366
5.8751	-8.74125		5.17134	2.89822		5.87427	-4.74803		5.17134	1.96802		5.87427	-1.95025		5.17134	0.761012		2.90106	0.00234509
5.995	-10.101		5.27134	2.42859		5.99415	-7.46423		5.27134	1.65637		5.99415	-2.75749		5.27134	0.668482		2.95473	0.00379585
6.1149	-10.7568		5.37134	1.45612		6.11403	-8.4727		5.37134	1.01579		6.11403	-3.30759		5.37134	0.461182		3.00839	0.00309929
6.2348	-9.85757		5.47134	0.0175144		6.23392	-6.52786		5.47134	0.0645476		6.23392	-2.81851		5.47134	0.140711		3.06206	0.00327482
6.3547	-8.12638		5.57134	-1.73488		6.3538	-5.35126		5.57134	-1.11069		6.3538	-1.32337		5.57134	-0.271093		3.11573	0.00367203
6.4746	-6.27145		5.67134	-3.55794		6.47368	-3.60516		5.67134	-2.36529		6.47368	-0.48123		5.67134	-0.732977		3.1694	0.00401334
6.5945	-0.0205486		5.77134	-5.17288		6.59356	0.830827		5.77134	-3.52292		6.59356	0.784342		5.77134	-1.18845		3.22306	0.00387409
6.7144	8.39865		5.87134	-6.32871		6.71345	6.81792		5.87134	-4.41065		6.71345	3.1368		5.87134	-1.5735		3.27673	0.0045319
6.8343	16.282		5.97134	-6.85379		6.83333	11.1405		5.97134	-4.88995		6.83333	4.63713		5.97134	-1.82578		3.3304	0.00621599
6.9542	24.8733		6.07134	-6.67922		6.95321	14.3457		6.07134	-4.87555		6.95321	5.17434		6.07134	-1.89202		3.38407	0.00707552
7.0741	26.5932		6.17134	-5.81372		7.0731	15.6391		6.17134	-4.33322		7.0731	5.9392		6.17134	-1.73501		3.43774	0.00948759
7.194	23.7405		6.27134	-4.28646		7.19298	13.676		6.27134	-3.2563		7.19298	4.51471		6.27134	-1.33602		3.4914	0.0102324
7.3139	14.7347		6.37134	-2.10955		7.31286	8.53553		6.37134	-1.65181		7.31286	2.75614		6.37134	-0.697404		3.54507	0.0117375
7.4338	3.17534		6.47134	0.757012		7.43275	1.56867		6.47134	0.472268		7.43275	0.315547		6.47134	0.155893		3.59874	0.0138243
7.5537	-8.8098		6.57134	4.35862		7.55263	-6.08882		6.57134	3.0794		7.55263	-2.35991		6.57134	1.17168		3.65241	0.0171088
7.6736	-17.3509		6.67134	8.63592		7.67251	-11.8174		6.67134	6.04799		7.67251	-4.52511		6.67134	2.26392		3.70607	0.0203132
7.7935	-20.2586		6.77134	13.2926		7.79239	-14.468		6.77134	9.1164		7.79239	-6.21578		6.77134	3.31211		3.75974	0.023859
7.9134	-20.2088		6.87134	17.6228		7.91228	-16.653		6.87134	11.8211		7.91228	-6.48476		6.87134	4.16403		3.81341	0.029451
8.0333	-17.9687		6.97134	20.5736		8.03216	-14.512		6.97134	13.5449		8.03216	-6.12581		6.97134	4.65252		3.86708	0.0345138
8.1532	-15.6706		7.07134	21.0708		8.15204	-12.2785		7.07134	13.6933		8.15204	-3.99394		7.07134	4.63373		3.92074	0.0407369
8.2731	-11.528		7.17134	18.4134		8.27193	-6.85328		7.17134	11.8954		8.27193	-1.15857		7.17134	4.02395		3.97441	0.0462502
8.393	-2.50657		7.27134	12.6407		8.39181	1.0276		7.27134	8.18759		8.39181	2.40758		7.27134	2.83225		4.02808	0.0527847
8.5129	14.0203		7.37134	4.68193		8.51169	11.645		7.37134	3.08588		8.51169	5.86986		7.37134	1.17378		4.08175	0.0587803
8.6328	34.1388		7.47134	-3.8603		8.63158	23.2778		7.47134	-2.53105		8.63158	9.14324		7.47134	-0.748591		4.13542	0.0648662
8.7527	48.8511		7.57134	-11.2649		8.75146	30.9066		7.57134	-7.69549		8.75146	11.4268		7.57134	-2.68516		4.18908	0.0714495
8.8726	55.5375		7.67134	-16.3591		8.87134	32.3121		7.67134	-11.6687		8.87134	11.0658		7.67134	-4.39116		4.24275	0.0767744
8.9925	52.2573		7.77134	-18.9417		8.99123	28.0464		7.77134	-14.1451		8.99123	9.16323		7.77134	-5.66973		4.29642	0.0808166
9.1124	40.3302		7.87134	-19.4677		9.11111	18.5222		7.87134	-15.1349		9.11111	4.18819		7.87134	-6.37922		4.35009	0.0828985
9.2323	20.8241		7.97134	-18.5178		9.23099	6.09871		7.97134	-14.7978		9.23099	0.035764		7.97134	-6.44019		4.40375	0.0844806
9.3522	0.880459		8.07134	-16.3592		9.35087	-7.11542		8.07134	-13.2434		9.35087	-3.72346		8.07134	-5.82182		4.45742	0.081233
9.4721	-15.4002		8.17134	-12.824		9.47076	-15.9706		8.17134	-10.4244		9.47076	-7.96885		8.17134	-4.5268		4.51109	0.074208
9.592	-23.3175		8.27134	-7.59254		9.59064	-20.2828		8.27134	-6.21056		9.59064	-9.76713		8.27134	-2.59614		4.56476	0.0635152
9.7119	-22.4327		8.37134	-0.390456		9.71052	-21.6569		8.37134	-0.506532		9.71052	-10.202		8.37134	-0.127666		4.61843	0.0476118
9.8318	-20.5472		8.47134	8.8867		9.83041	-21.0455		8.47134	6.58928		9.83041	-9.49554		8.47134	2.6967		4.67209	0.0268799
9.9517	-17.1427		8.57134	20.0046		9.95029	-17.3573		8.57134	14.6167		9.95029	-5.99578		8.57134	5.59162		4.72576	0.000968912
10.0716	-15.4386		8.67134	31.9573		10.0702	-11.9161		8.67134	22.6076		10.0702	-2.15894		8.67134	8.17983		4.77943	-0.0293808
10.1915	-9.50556		8.77134	42.5146		10.1901	-0.838102		8.77134	29.0454		10.1901	3.28276		8.77134	10.0336		4.8331	-0.0671444
10.3114	5.73857		8.87134	48.5887		10.3099	13.6754		8.87134	32.1817		10.3099	8.28169		8.87134	10.7563		4.88676	-0.107377
10.4313	27.3765		8.97134	47.8894		10.4298	29.3796		8.97134	30.8632		10.4298	12.9246		8.97134	10.1221		4.94043	-0.150546
10.5512	52.267		9.07134	39.8099		10.5497	41.4547		9.07134	24.9461		10.5497	14.8259		9.07134	8.14387		4.9941	-0.196537
10.6711	69.1657		9.17134	25.7645		10.6696	46.1296		9.17134	15.4521		10.6696	14.1608		9.17134	5.08916		5.04777	-0.244111
10.791	73.321		9.27134	8.91749		10.7895	41.5823		9.27134	4.36245		10.7895	11.3149		9.27134	1.42506		5.10143	-0.293036
10.9109	67.2897		9.37134	-6.72809		10.9094	30.1194		9.37134	-6.00615		10.9094	5.89114		9.37134	-2.30266		5.1551	-0.337735
11.0308	53.4042		9.47134	-17.8699		11.0292	14.6495		9.47134	-13.8772		11.0292	-0.59833		9.47134	-5.60919		5.20877	-0.380478
11.1507	32.0684		9.57134	-23.4172		11.1491	-1.72465		9.57134	-18.6813		11.1491	-5.85459		9.57134	-8.16582		5.26244	-0.413798
11.2706	10.6928		9.67134	-24.9016		11.269	-14.2195		9.67134	-21.0354		11.269	-9.62897		9.67134	-9.80768		5.31611	-0.439544
11.3905	-8.79512		9.77134	-24.7411		11.3889	-21.7123		9.77134	-21.7797		11.3889	-11.6123		9.77134	-10.4432		5.36977	-0.454474
11.5104	-19.6577		9.87134	-24.129		11.5088	-23.4397		9.87134	-21.2616		11.5088	-12.0409		9.87134	-10.03		5.42344	-0.457579
11.6303	-23.7485		9.97134	-22.4528		11.6287	-22.6223		9.97134	-19.1465		11.6287	-10.793		9.97134	-8.54356		5.47711	-0.445179
11.7502	-21.8888		10.0713	-18.1544		11.7485	-20.2415		10.0713	-14.7754		11.7485	-7.1146		10.0713	-5.99704		5.53078	-0.416275
11.8701	-17.6218		10.1713	-10.228		11.8684	-13.2557		10.1713	-7.72976		11.8684	-0.898683		10.1713	-2.49887		5.58444	-0.37339
11.99	-10.5943		10.2713	1.21266		11.9883	-2.13193		10.2713	1.86498		11.9883	5.41136		10.2713	1.6869		5.63811	-0.311974
12.1099	2.17077		10.3713	15.4144		12.1082	14.1226		10.3713	13.3083		12.1082	11.4942		10.3713	6.11326		5.69178	-0.237378
12.2298	18.9442		10.4713	31.2712		12.2281	32.7984		10.4713	25.2565		12.2281	15.5037		10.4713	10.1781		5.74545	-0.145641
12.3497	37.3333		10.5713	46.72		12.3479	45.1537		10.5713	35.6514		12.3479	16.4779		10.5713	13.2129		5.79912	-0.04112
12.4696	54.9367		10.6713	58.0973		12.4678	50.4194		10.6713	41.8804		12.4678	15.6615		10.6713	14.6009		5.85278	0.0755261
12.5895	65.0008		10.7713	61.7591		12.5877	47.296		10.7713	42.0488		12.5877	10.8627		10.7713	14.0096		5.90645	0.201095
12.7094	68.625		10.8713	56.1792		12.7076	36.1293		10.8713	35.8303		12.7076	4.37518		10.8713	11.5002		5.96012	0.331492
12.8293	60.126		10.9713	42.5063		12.8275	19.7624		10.9713	24.5682		12.8275	-2.03441		10.9713	7.51668		6.01379	0.464511
12.9492	46.3345		11.0713	24.0931		12.9474	1.83293		11.0713	10.8666		12.9474	-7.0314		11.0713	2.76492		6.06745	0.594966
13.0691	26.9641		11.1713	5.46178		13.0672	-12.2491		11.1713	-2.19934		13.0672	-12.0833		11.1713	-1.98643		6.12112	0.717499
13.189	7.01746		11.2713	-9.29392		13.1871	-21.0087		11.2713	-12.2126		13.1871	-13.2625		11.2713	-6.11381		6.17479	0.828899
13.3089	-6.97883		11.3713	-18.1107		13.307	-24.429		11.3713	-18.3192		13.307	-12.5218		11.3713	-9.25096		6.22846	0.924782
13.4288	-16.0952		11.4713	-21.8055		13.4269	-24.5761		11.4713	-21.3538		13.4269	-10.2872		11.4713	-11.2683		6.28212	1.00113
13.5487	-22.7061		11.5713	-22.9945		13.5468	-20.2433		11.5713	-22.7203		13.5468	-5.47932		11.5713	-12.112		6.33579	1.05274
13.6686	-21.1121		11.6713	-23.6405		13.6667	-12.6557		11.6713	-23.0466		13.6667	2.11984		11.6713	-11.7369		6.38946	1.07647
13.7885	-14.309		11.7713	-23.7838		13.7865	-1.17866		11.7713	-21.9147		13.7865	8.70488		11.7713	-10.0915		6.44313	1.0681
13.9084	-1.9143		11.8713	-21.7409		13.9064	15.5043		11.8713	-18.2504		13.9064	14.2108		11.8713	-7.15627		6.4968	1.02863
14.0283	15.9542		11.9713	-15.734		14.0263	32.5163		11.9713	-11.2693		14.0263	17.2171		11.9713	-3.04863		6.55046	0.954894
14.1482	31.3131		12.0713	-5.15115		14.1462	44.2408		12.0713	-1.00652		14.1462	17.7337		12.0713	1.89474		6.60413	0.848454
14.2681	44.7873		12.1713	9.2271		14.2661	49.3158		12.1713	11.6265		14.2661	13.7233		12.1713	7.08884		6.6578	0.708651
14.388	55.1377		12.2713	25.7135		14.386	45.0754		12.2713	24.9766		14.386	7.68201		12.2713	11.7629		6.71147	0.540184
14.5079	56.4398		12.3713	41.8856		14.5058	32.9708		12.3713	36.7106		14.5058	0.933266		12.3713	15.1017		6.76513	0.344164
14.6278	50.4564		12.4713	54.3947		14.6257	16.0161		12.4713	44.0148		14.6257	-5.79437		12.4713	16.4084		6.8188	0.126535
14.7477	39.6954		12.5713	59.891		14.7456	0.0325775		12.5713	44.8018		14.7456	-10.8243		12.5713	15.3863		6.87247	-0.107071
14.8676	23.4807		12.6713	56.7691		14.8655	-13.0367		12.6713	38.7432		14.8655	-13.647		12.6713	12.2249		6.92614	-0.351175
14.9875	8.7508		12.7713	45.7617		14.9854	-20.6359		12.7713	27.2877		14.9854	-12.7183		12.7713	7.53959		6.97981	-0.597746
15.1074	-5.33379		12.8713	29.7247		15.1053	-24.1459		12.8713	13.1909		15.1053	-11.4061		12.8713	2.1947		7.03347	-0.837324
15.2273	-14.7647		12.9713	12.7376		15.2251	-23.1718		12.9713	-0.342132		15.2251	-6.42617		12.9713	-2.94561		7.08714	-1.06179
15.3472	-19.9648		13.0713	-1.41491		15.345	-17.5187		13.0713	-10.7957		15.345	0.026795		13.0713	-7.24511		7.14081	-1.2684
15.4671	-17.6891		13.1713	-10.8057		15.4649	-8.63231		13.1713	-17.2834		15.4649	6.73149		13.1713	-10.3924		7.19448	-1.44642
15.587	-9.61888		13.2713	-15.9988		15.5848	4.33888		13.2713	-20.6456		15.5848	13.4626		13.2713	-12.3229		7.24814	-1.58886
15.7069	2.45677		13.3713	-19.0052		15.7047	19.2561		13.3713	-22.3147		15.7047	17.049		13.3713	-13.0041		7.30181	-1.68753
15.8268	17.1987		13.4713	-21.2217		15.8246	33.8908		13.4713	-22.9609		15.8246	18.7614		13.4713	-12.3861		7.35548	-1.73989
15.9467	30.4203		13.5713	-22.508		15.9444	43.2624		13.5713	-22.1342		15.9444	16.3866		13.5713	-10.3927		7.40915	-1.74053
16.0666	42.3316		13.6713	-21.4482		16.0643	46.891		13.6713	-18.7002		16.0643	11.2584		13.6713	-7.00503		7.46281	-1.68973
16.1865	49.897		13.7713	-16.5264		16.1842	42.2808		13.7713	-11.7914		16.1842	4.25787		13.7713	-2.38234		7.51648	-1.58482
16.3064	51.4816		13.8713	-7.21583		16.3041	31.6055		13.8713	-1.48654		16.3041	-2.03404		13.8713	3.04804		7.57015	-1.42808
16.4263	45.0389		13.9713	5.93912		16.424	16.3846		13.9713	11.2287		16.424	-8.17268		13.9713	8.59995		7.62382	-1.22339
16.5462	34.9927		14.0713	21.5068		16.5439	1.19018		14.0713	24.6645		16.5439	-11.8074		14.0713	13.4181		7.67749	-0.973612
16.6661	21.6172		14.1713	37.1933		16.6637	-10.7815		14.1713	36.5429		16.6637	-13.2848		14.1713	16.638		7.73115	-0.691569
16.786	7.5355		14.2713	49.729		16.7836	-19.8162		14.2713	44.1297		16.7836	-12.1069		14.2713	17.5702		7.78482	-0.378511
16.9059	-4.50735		14.3713	55.931		16.9035	-23.4036		14.3713	45.3719		16.9035	-9.51418		14.3713	16.0074		7.83849	-0.0475125
17.0258	-14.5107		14.4713	54.2488		17.0234	-21.8421		14.4713	39.866		17.0234	-5.09839		14.4713	12.2612		7.89216	0.292711
17.1457	-17.793		14.5713	45.2996		17.1433	-16.6647		14.5713	28.9753		17.1433	2.44736		14.5713	7.07254		7.94582	0.629429
17.2656	-15.7603		14.6713	31.6242		17.2632	-7.00077		14.6713	15.3759		17.2632	8.78431		14.6713	1.3955		7.99949	0.954563
17.3855	-10.1061		14.7713	16.7757		17.383	4.00007		14.7713	2.1171		17.383	13.7132		14.7713	-3.88809		8.05316	1.25879
17.5054	1.17339		14.8713	4.03268		17.5029	17.4125		14.8713	-8.43304		17.5029	17.2452		14.8713	-8.18555		8.10683	1.52745
17.6253	15.3985		14.9713	-4.99974		17.6228	29.573		14.9713	-15.4143		17.6228	17.5038		14.9713	-11.2539		8.16049	1.75937
17.7452	26.3337		15.0713	-10.8784		17.7427	37.2		15.0713	-19.494		17.7427	14.2958		15.0713	-13.0648		8.21416	1.93819
17.8651	37.2285		15.1713	-15.2354		17.8626	40.9783		15.1713	-21.8178		17.8626	7.88994		15.1713	-13.5767		8.26783	2.06541
17.985	42.5136		15.2713	-19.0078		17.9825	37.8269		15.2713	-22.9269		17.9825	1.36041		15.2713	-12.7236		8.3215	2.13048
18.1049	43.877		15.3713	-21.7063		18.1023	28.598		15.3713	-22.3972		18.1023	-4.24934		15.3713	-10.4192		8.37517	2.13664
18.2248	38.7233		15.4713	-21.8014		18.2222	16.0122		15.4713	-19.2059		18.2222	-9.2318		15.4713	-6.67296		8.42883	2.07716
18.3447	31.8584		15.5713	-17.9058		18.3421	3.37239		15.5713	-12.5826		18.3421	-12.8623		15.5713	-1.71395		8.4825	1.95434
18.4646	17.1548		15.6713	-9.62072		18.462	-9.61423		15.6713	-2.61962		18.462	-13.0945		15.6713	3.94648		8.53617	1.77324
18.5845	5.91846		15.7713	2.42692		18.5819	-17.1066		15.7713	9.66526		18.5819	-10.8213		15.7713	9.54847		8.58984	1.53476
18.7044	-4.45899		15.8713	16.8295		18.7017	-21.2068		15.8713	22.5454		18.7017	-7.07811		15.8713	14.2045		8.6435	1.25169
18.8243	-12.9104		15.9713	31.4728		18.8216	-20.6608		15.9713	33.8432		18.8216	-2.1025		15.9713	17.0681		8.69717	0.927883
18.9442	-15.5535		16.0713	43.4552		18.9415	-15.1279		16.0713	41.1504		18.9415	4.63611		16.0713	17.544		8.75084	0.576389
19.0641	-13.3972		16.1713	49.9629		19.0614	-5.79141		16.1713	42.7649		19.0614	10.4223		16.1713	15.5546		8.80451	0.205556
19.184	-6.89731		16.2713	49.6068		19.1813	4.95715		16.2713	38.3746		19.1813	15.5318		16.2713	11.5241		8.85818	-0.171635
19.3039	2.44728		16.3713	42.8803		19.3012	16.6725		16.3713	29.1283		19.3012	16.564		16.3713	6.2483		8.91184	-0.541339
19.4238	15.4835		16.4713	31.9116		19.421	26.42		16.4713	17.2685		19.421	14.8849		16.4713	0.665427		8.96551	-0.89736
19.5437	24.4693		16.5713	19.6129		19.5409	33.4639		16.5713	5.34517		19.5409	11.4837		16.5713	-4.41066		9.01918	-1.22039
19.6636	32.8395		16.6713	8.60561		19.6608	35.3626		16.6713	-4.66092		19.6608	4.65553		16.6713	-8.46729		9.07285	-1.51107
19.7835	37.8734		16.7713	0.21372		19.7807	32.0653		16.7713	-11.9386		19.7807	-1.91161		16.7713	-11.3128		9.12651	-1.74939
19.9034	36.7618		16.8713	-5.96677		19.9006	23.2168		16.8713	-16.8297		19.9006	-6.78445		16.8713	-12.9203		9.18018	-1.93636
20.0233	33.1745		16.9713	-11.1264		20.0205	12.6128		16.9713	-19.985		20.0205	-10.3375		16.9713	-13.2341		9.23385	-2.06027
20.1432	24.7945		17.0713	-15.8905		20.1403	1.61559		17.0713	-21.6673		20.1403	-11.9981		17.0713	-12.1827		9.28752	-2.12192
20.2631	13.2866		17.1713	-19.6693		20.2602	-8.75395		17.1713	-21.496		20.2602	-11.828		17.1713	-9.69745		9.34118	-2.11936
20.383	4.33178		17.2713	-20.9609		20.3801	-15.2162		17.2713	-18.708		20.3801	-9.42913		17.2713	-5.83478		9.39485	-2.05079
20.5029	-5.43311		17.3713	-18.3652		20.5	-18.1724		17.3713	-12.7418		20.5	-4.47694		17.3713	-0.886221		9.44852	-1.92315
20.6228	-11.3056		17.4713	-11.4189		20.6199	-16.7674		17.4713	-3.71624		20.6199	1.65153		17.4713	4.58829		9.50219	-1.7365
20.7427	-12.5132		17.5713	-0.7907		20.7398	-10.6161		17.5713	7.41564		20.7398	8.49374		17.5713	9.81723		9.55586	-1.50129
20.8626	-9.43775		17.6713	12.1139		20.8596	-1.99197		17.6713	19.0723		20.8596	12.5389		17.6713	13.9617		9.60952	-1.21924
20.9825	-2.21639		17.7713	25.3449		20.9795	8.61383		17.7713	29.2928		20.9795	16.7448		17.7713	16.271		9.66319	-0.905993
21.1024	8.88789		17.8713	36.4298		21.0994	18.4999		17.8713	36.0371		21.0994	15.8676		17.8713	16.2907		9.71686	-0.568715
21.2223	18.7826		17.9713	42.986		21.2193	27.2338		17.9713	37.9256		21.2193	12.3327		17.9713	14.0536		9.77053	-0.216496
21.3422	26.1303		18.0713	43.7036		21.3392	31.1146		18.0713	34.7129		21.3392	6.55285		18.0713	10.0347		9.82419	0.131785
21.4621	30.3691		18.1713	38.8311		21.4591	30.0629		18.1713	27.3082		21.4591	0.80971		18.1713	5.00718		9.87786	0.474871
21.582	32.6336		18.2713	30.0927		21.5789	24.8064		18.2713	17.5035		21.5789	-4.86097		18.2713	-0.172971		9.93153	0.792167
21.7019	30.1384		18.3713	19.9561		21.6988	17.2602		18.3713	7.34614		21.6988	-8.95374		18.3713	-4.79864		9.9852	1.08484
21.8218	23.337		18.4713	10.5788		21.8187	6.44049		18.4713	-1.58868		21.8187	-11.7085		18.4713	-8.44518		10.0389	1.33134
21.9417	15.3898		18.5713	3.03981		21.9386	-3.92874		18.5713	-8.61246		21.9386	-11.4817		18.5713	-10.9553		10.0925	1.53242
22.0616	4.80616		18.6713	-2.96024		22.0585	-11.6302		18.6713	-13.8444		22.0585	-9.65279		18.6713	-12.2801		10.1462	1.67728
22.1815	-4.43106		18.7713	-8.26693		22.1784	-16.5175		18.7713	-17.5272		22.1784	-5.9861		18.7713	-12.349		10.1999	1.76405
22.3014	-8.80137		18.8713	-13.2725		22.2982	-17.399		18.8713	-19.6291		22.2982	-0.167974		18.8713	-11.0919		10.2535	1.79406
22.4213	-12.5205		18.9713	-17.3976		22.4181	-13.5478		18.9713	-19.7293		22.4181	5.74628		18.9713	-8.47367		10.3072	1.76262
22.5412	-11.0881		19.0713	-19.2648		22.538	-5.99592		19.0713	-17.2442		22.538	10.4646		19.0713	-4.60293		10.3609	1.6805
22.6611	-4.53583		19.1713	-17.5406		22.6579	2.76181		19.1713	-11.8326		22.6579	14.9429		19.1713	0.179342		10.4145	1.54173
22.781	4.80871		19.2713	-11.6832		22.7778	12.8831		19.2713	-3.6955		22.7778	16.5211		19.2713	5.29315		10.4682	1.36216
22.9009	14.4243		19.3713	-2.21988		22.8977	21.5434		19.3713	6.29969		22.8977	14.3346		19.3713	9.99335		10.5219	1.14294
23.0208	22.2951		19.4713	9.46065		23.0175	27.6462		19.4713	16.7023		23.0175	9.48995		19.4713	13.5088		10.5755	0.893501
23.1407	28.0629		19.5713	21.4293		23.1374	29.972		19.5713	25.7128		23.1374	4.04348		19.5713	15.1903		10.6292	0.622847
23.2606	31.0113		19.6713	31.3714		23.2573	27.1037		19.6713	31.5532		23.2573	-2.33819		19.6713	14.728		10.6829	0.338091
23.3805	27.8131		19.7713	37.259		23.3772	21.1199		19.7713	33.14		23.3772	-7.70565		19.7713	12.2561		10.7365	0.0542073
23.5004	24.6382		19.8713	38.0515		23.4971	12.0537		19.8713	30.4062		23.4971	-10.3203		19.8713	8.29001		10.7902	-0.227841
23.6203	17.3963		19.9713	34.0546		23.617	3.251		19.9713	24.226		23.617	-11.571		19.9713	3.5699		10.8439	-0.491519
23.7402	8.76619		20.0713	26.7698		23.7368	-6.42969		20.0713	16.0819		23.7368	-10.6433		20.0713	-1.14633		10.8975	-0.734728
23.8601	-0.50549		20.1713	18.2666		23.8567	-13.1281		20.1713	7.57235		23.8567	-8.1879		20.1713	-5.26615		10.9512	-0.944714
23.98	-7.41942		20.2713	10.27		23.9766	-16.5526		20.2713	-0.13856		23.9766	-3.96058		20.2713	-8.45101		11.0049	-1.11623
24.0999	-12.3859		20.3713	3.54293		24.0965	-15.8689		20.3713	-6.56689		24.0965	1.22998		20.3713	-10.5684		11.0586	-1.24699
24.2198	-11.7679		20.4713	-2.17021		24.2164	-10.9261		20.4713	-11.7136		24.2164	7.38548		20.4713	-11.5429		11.1122	-1.32872
24.3397	-8.9443		20.5713	-7.42599		24.3362	-3.56071		20.5713	-15.5425		24.3362	12.5629		20.5713	-11.3014		11.1659	-1.36524
24.4596	-2.5781		20.6713	-12.3529		24.4561	4.93576		20.6713	-17.7723		24.4561	14.361		20.6713	-9.78824		11.2196	-1.34883
24.5795	5.89729		20.7713	-16.2972		24.576	13.9912		20.7713	-17.8964		24.576	14.6176		20.7713	-7.01771		11.2732	-1.2877
24.6994	15.237		20.8713	-18.0031		24.6959	21.7601		20.8713	-15.4479		24.6959	12.8052		20.8713	-3.16785		11.3269	-1.18181
24.8193	21.9204		20.9713	-16.3126		24.8158	26.5225		20.9713	-10.3015		24.8158	7.76181		20.9713	1.36464		11.3806	-1.03763
24.9392	27.2332		21.0713	-10.8274		24.9357	26.8681		21.0713	-2.84072		24.9357	2.64545		21.0713	5.98459		11.4342	-0.862327
25.0591	28.3897		21.1713	-2.14133		25.0555	24.4138		21.1713	6.02485		25.0555	-3.81906		21.1713	9.995		11.4879	-0.661695
25.179	26.5952		21.2713	8.35307		25.1754	17.9928		21.2713	14.9717		25.1754	-8.33258		21.2713	12.7336		11.5416	-0.445774
25.2989	21.2935		21.3713	18.8567		25.2953	8.62355		21.3713	22.4736		25.2953	-10.7364		21.3713	13.7065		11.5952	-0.218672
25.4188	13.2359		21.4713	27.3866		25.4152	0.484518		21.4713	27.1503		25.4152	-10.831		21.4713	12.7704		11.6489	0.00449156
25.5387	3.84863		21.5713	32.3693		25.5351	-7.91		21.5713	28.2692		25.5351	-9.77046		21.5713	10.1556		11.7026	0.222044
25.6586	-3.57846		21.6713	33.0866		25.655	-13.1541		21.6713	25.9165		25.655	-6.6996		21.6713	6.38326		11.7562	0.42276
25.7785	-8.97773		21.7713	29.8913		25.7748	-15.4577		21.7713	20.8821		25.7748	-1.84767		21.7713	2.1181		11.8099	0.602971
25.8984	-12.2495		21.8713	24.0334		25.8947	-12.8677		21.8713	14.3239		25.8947	4.16528		21.8713	-2.01083		11.8636	0.75787
26.0183	-10.3293		21.9713	17.1043		26.0146	-9.16966		21.9713	7.38969		26.0146	9.04655		21.9713	-5.53654		11.9172	0.881714
26.1382	-4.76284		22.0713	10.3592		26.1345	-0.319876		22.0713	0.877006		26.1345	12.5387		22.0713	-8.19574		11.9709	0.973305
26.2581	1.05973		22.1713	4.28291		26.2544	6.90704		22.1713	-4.87644		26.2544	14.3902		22.1713	-9.86558		12.0246	1.02452
26.378	9.43108		22.2713	-1.26482		26.3743	15.1655		22.2713	-9.73522		26.3743	12.6612		22.2713	-10.4527		12.0782	1.04126
26.4979	15.7779		22.3713	-6.5187		26.4941	21.261		22.3713	-13.4544		26.4941	9.05082		22.3713	-9.89464		12.1319	1.01939
26.6178	21.946		22.4713	-11.3442		26.614	24.693		22.4713	-15.597		26.614	3.87639		22.4713	-8.16998		12.1856	0.960845
26.7377	25.9042		22.5713	-15.0274		26.7339	23.6075		22.5713	-15.6587		26.7339	-1.29252		22.5713	-5.35816		12.2392	0.867276
26.8576	24.7513		22.6713	-16.4767		26.8538	19.3699		22.6713	-13.3042		26.8538	-5.87443		22.6713	-1.69901		12.2929	0.743167
26.9775	22.2359		22.7713	-14.7677		26.9737	13.4852		22.7713	-8.57764		26.9737	-9.61995		22.7713	2.38611		12.3466	0.595607
27.0974	16.3843		22.8713	-9.67843		27.0936	3.88182		22.8713	-1.9669		27.0936	-10.8158		22.8713	6.33535		12.4002	0.425509
27.2173	7.62666		22.9713	-1.84907		27.2134	-2.89899		22.9713	5.6551		27.2134	-10.2915		22.9713	9.54636		12.4539	0.242064
27.3372	0.622285		23.0713	7.43723		27.3333	-9.26567		23.0713	13.1495		27.3333	-7.84197		23.0713	11.4909		12.5076	0.0519974
27.4571	-3.36535		23.1713	16.5301		27.4532	-12.9867		23.1713	19.2488		27.4532	-3.43072		23.1713	11.834		12.5612	-0.136029
27.577	-9.60718		23.2713	23.7643		27.5731	-13.3326		23.2713	22.9073		27.5731	1.87334		23.2713	10.5602		12.6149	-0.316972
27.6969	-10.5105		23.3713	27.9132		27.693	-10.2063		23.3713	23.6464		27.693	7.49901		23.3713	7.95225		12.6686	-0.48186
27.8168	-6.11442		23.4713	28.4979		27.8129	-4.46695		23.4713	21.6367		27.8129	11.681		23.4713	4.50027		12.7223	-0.625973
27.9367	-2.33568		23.5713	25.9102		27.9327	3.48634		23.5713	17.568		27.9327	13.3648		23.5713	0.770415		12.7759	-0.747884
28.0566	4.6022		23.6713	21.1954		28.0526	10.6485		23.6713	12.3317		28.0526	13.1172		23.6713	-2.73151		12.8296	-0.837829
28.1765	10.8171		23.7713	15.5751		28.1725	17.3932		23.7713	6.73446		28.1725	9.96836		23.7713	-5.64378		12.8833	-0.895451
28.2964	17.9106		23.8713	9.92444		28.2924	21.0368		23.8713	1.30663		28.2924	5.08755		23.8713	-7.75728		12.9369	-0.92
28.4163	20.5938		23.9713	4.53622		28.4123	21.1835		23.9713	-3.69874		28.4123	-0.47851		23.9713	-8.95196		12.9906	-0.911744
28.5362	21.4641		24.0713	-0.65231		28.5322	18.6664		24.0713	-8.06285		28.5322	-5.28995		24.0713	-9.13904		13.0443	-0.872797
28.6561	19.5145		24.1713	-5.66548		28.652	13.9612		24.1713	-11.4379		28.652	-8.57847		24.1713	-8.2794		13.0979	-0.803492
28.776	14.2791		24.2713	-10.2025		28.7719	5.9292		24.2713	-13.328		28.7719	-9.9445		24.2713	-6.39405		13.1516	-0.708347
28.8959	9.31246		24.3713	-13.511		28.8918	-0.51979		24.3713	-13.2472		28.8918	-10.4148		24.3713	-3.61672		13.2053	-0.588547
29.0158	2.16418		24.4713	-14.6082		29.0117	-6.79033		24.4713	-10.9493		29.0117	-7.12984		24.4713	-0.229363		13.2589	-0.449788
29.1357	-2.99227		24.5713	-12.7581		29.1316	-11.3096		24.5713	-6.59705		29.1316	-4.59042		24.5713	3.34051		13.3126	-0.296403
29.2556	-6.76814		24.6713	-7.91047		29.2515	-12.4185		24.6713	-0.755614		29.2515	0.704189		24.6713	6.57899		13.3663	-0.131194
29.3755	-8.34055		24.7713	-0.806104		29.3713	-10.802		24.7713	5.7118		29.3713	5.50737		24.7713	8.98167		13.4199	0.0391545
29.4954	-6.53738		24.8713	7.28261		29.4912	-6.29674		24.8713	11.7914		29.4912	9.87444		24.8713	10.1502		13.4736	0.211371
29.6153	-2.97202		24.9713	14.8543		29.6111	0.294525		24.9713	16.4699		29.6111	12.5799		24.9713	9.90542		13.5273	0.376422
29.7352	2.40865		25.0713	20.5767		29.731	7.21133		25.0713	19.0272		29.731	12.9811		25.0713	8.33957		13.5809	0.530463
29.8551	8.69108		25.1713	23.6021		29.8509	12.787		25.1713	19.2291		29.8509	10.7524		25.1713	5.7703		13.6346	0.66774
29.975	14.0854		25.2713	23.7312		29.9708	17.3828		25.2713	17.3462		29.9708	8.07857		25.2713	2.64965		13.6883	0.781973
30.0949	17.4379		25.3713	21.4292		30.0906	18.9774		25.3713	13.9848		30.0906	3.13948		25.3713	-0.550888		13.7419	0.871703
30.2148	18.2692		25.4713	17.5931		30.2105	18.2143		25.4713	9.82058		30.2105	-2.62122		25.4713	-3.43717		13.7956	0.928516
30.3347	18.3088		25.5713	13.1339		30.3304	16.1919		25.5713	5.38391		30.3304	-6.26474		25.5713	-5.73776		13.8493	0.9538
30.4546	14.8304		25.6713	8.58493		30.4503	10.1904		25.6713	0.982418		30.4503	-9.16349		25.6713	-7.28923		13.9029	0.943953
30.5745	10.2858		25.7713	4.04382		30.5702	2.96992		25.7713	-3.19845		30.5702	-10.2453		25.7713	-7.97928		13.9566	0.900762
30.6944	4.71741		25.8713	-0.519605		30.69	-3.49238		25.8713	-6.89528		30.69	-8.57084		25.8713	-7.74195		14.0103	0.827801
30.8143	-0.569364		25.9713	-4.99775		30.8099	-8.52943		25.9713	-9.69761		30.8099	-6.345		25.9713	-6.568		14.0639	0.725273
30.9342	-4.26418		26.0713	-8.95417		30.9298	-11.0035		26.0713	-11.0952		30.9298	-2.46625		26.0713	-4.5308		14.1176	0.599598
31.0541	-5.65507		26.1713	-11.6218		31.0497	-11.3606		26.1713	-10.6717		31.0497	2.39684		26.1713	-1.82441		14.1713	0.449633
31.174	-5.40666		26.2713	-12.1641		31.1696	-8.07079		26.2713	-8.31945		31.1696	7.4203		26.2713	1.22823		14.2249	0.288835
31.2939	-4.61272		26.3713	-10.0694		31.2895	-3.70411		26.3713	-4.32708		31.2895	10.6		26.3713	4.20946		14.2786	0.117907
31.4138	-0.137522		26.4713	-5.49534		31.4093	3.29385		26.4713	0.678653		31.4093	12.6883		26.4713	6.67517		14.3323	-0.0557619
31.5337	4.79299		26.5713	0.749067		31.5292	8.56241		26.5713	5.90444		31.5292	12.3769		26.5713	8.24013		14.386	-0.229309
31.6536	9.15045		26.6713	7.4584		31.6491	13.5487		26.6713	10.5147		31.6491	9.39437		26.6713	8.65712		14.4396	-0.394998
31.7735	13.3553		26.7713	13.38		31.769	16.7509		26.7713	13.7962		31.769	4.78011		26.7713	7.8934		14.4933	-0.544756
31.8934	15.409		26.8713	17.5569		31.8889	18.1047		26.8713	15.3382		31.8889	-0.391828		26.8713	6.12453		14.547	-0.680252
32.0133	16.5537		26.9713	19.5091		32.0088	15.6341		26.9713	15.1128		32.0088	-4.08759		26.9713	3.67784		14.6006	-0.7873
32.1332	15.0134		27.0713	19.2665		32.1286	11.5745		27.0713	13.4261		32.1286	-8.0265		27.0713	0.94492		14.6543	-0.873925
32.2531	11.0317		27.1713	17.3046		32.2485	5.8085		27.1713	10.7585		32.2485	-9.76625		27.1713	-1.70228		14.708	-0.931535
32.373	6.4008		27.2713	14.321		32.3684	0.340279		27.2713	7.55959		32.3684	-8.78938		27.2713	-3.97107		14.7616	-0.960277
32.4929	1.7707		27.3713	10.8986		32.4883	-4.83303		27.3713	4.12291		32.4883	-7.99433		27.3713	-5.66187		14.8153	-0.95481
32.6128	-2.04004		27.4713	7.29854		32.6082	-8.26905		27.4713	0.61862		32.6082	-4.45428		27.4713	-6.64214		14.869	-0.915219
32.7327	-4.70265		27.5713	3.53132		32.7281	-10.318		27.5713	-2.77117		32.7281	0.468755		27.5713	-6.82555		14.9226	-0.84949
32.8526	-6.75423		27.6713	-0.378557		32.8479	-9.72557		27.6713	-5.75286		32.8479	4.46128		27.6713	-6.18322		14.9763	-0.750952
32.9725	-4.15748		27.7713	-4.2188		32.9678	-6.16566		27.7713	-7.9117		32.9678	8.95688		27.7713	-4.75555		15.03	-0.631259
33.0924	-2.057		27.8713	-7.50454		33.0877	-1.02137		27.8713	-8.80454		33.0877	11.8105		27.8713	-2.67465		15.0836	-0.488626
33.2123	0.654791		27.9713	-9.53577		33.2076	3.98247		27.9713	-8.12681		33.2076	11.8822		27.9713	-0.174597		15.1373	-0.335632
33.3322	6.08131		28.0713	-9.63074		33.3275	9.6865		28.0713	-5.87406		33.3275	10.1468		28.0713	2.42059		15.191	-0.170827
33.4521	10.753		28.1713	-7.45756		33.4474	12.6931		28.1713	-2.3886		33.4474	6.68616		28.1713	4.74092		15.2446	-0.0048372
33.572	12.9584		28.2713	-3.28122		33.5672	14.0918		28.2713	1.73495		33.5672	2.01374		28.2713	6.43698		15.2983	0.158083
33.6919	12.7233		28.3713	2.07266		33.6871	14.4688		28.3713	5.80207		33.6871	-3.59333		28.3713	7.24372		15.352	0.313408
33.8118	13.0675		28.4713	7.48967		33.807	12.6785		28.4713	9.15156		33.807	-6.70614		28.4713	7.04955		15.4056	0.452887
33.9317	11.071		28.5713	11.9473		33.9269	8.29157		28.5713	11.3119		33.9269	-7.95924		28.5713	5.92294		15.4593	0.578108
34.0516	7.8103		28.6713	14.8037		34.0468	3.16323		28.6713	12.0946		34.0468	-9.0776		28.6713	4.0827		15.513	0.678042
34.1715	4.18557		28.7713	15.8589		34.1667	-1.27778		28.7713	11.5949		34.1667	-8.49137		28.7713	1.83759		15.5666	0.762167
34.2914	1.86259		28.8713	15.297		34.2865	-5.83905		28.8713	10.1101		34.2865	-5.35564		28.8713	-0.485599		15.6203	0.821082
34.4113	-2.40171		28.9713	13.5691		34.4064	-8.582		28.9713	7.99893		34.4064	-1.16863		28.9713	-2.60004		15.674	0.854661
34.5312	-3.88577		29.0713	11.2003		34.5263	-8.14677		29.0713	5.54402		34.5263	3.79446		29.0713	-4.28932		15.7276	0.86312
34.6511	-3.32523		29.1713	8.54676		34.6462	-6.37935		29.1713	2.89387		34.6462	8.45159		29.1713	-5.40608		15.7813	0.843957
34.771	-1.74741		29.2713	5.72722		34.7661	-2.33317		29.2713	0.159292		34.7661	10.9132		29.2713	-5.85109		15.835	0.804889
34.8909	0.54394		29.3713	2.71672		34.886	2.14287		29.3713	-2.48871		34.886	11.777		29.3713	-5.57777		15.8886	0.737484
35.0108	4.26683		29.4713	-0.444827		35.0058	7.0245		29.4713	-4.76342		35.0058	10.0158		29.4713	-4.59815		15.9423	0.65211
35.1307	6.83486		29.5713	-3.51348		35.1257	10.503		29.5713	-6.28221		35.1257	7.32263		29.5713	-2.99837		15.996	0.544379
35.2506	8.93762		29.6713	-6.01293		35.2456	13.0551		29.6713	-6.66998		35.2456	2.80266		29.6713	-0.95134		16.0496	0.420961
35.3705	12.3582		29.7713	-7.31974		35.3655	12.6671		29.7713	-5.72536		35.3655	-1.32376		29.7713	1.28562		16.1033	0.284916
35.4904	10.8619		29.8713	-6.91688		35.4854	10.4319		29.8713	-3.55307		35.4854	-4.87915		29.8713	3.39784		16.157	0.140896
35.6103	8.98391		29.9713	-4.65965		35.6053	7.65749		29.9713	-0.550883		35.6053	-7.40387		29.9713	5.0695		16.2107	-0.00524856
35.7302	5.86959		30.0713	-0.931408		35.7251	4.01727		30.0713	2.71299		35.7251	-8.58155		30.0713	6.0417		16.2643	-0.154278
35.8501	3.89079		30.1713	3.42334		35.845	-0.534878		30.1713	5.64689		35.845	-8.34099		30.1713	6.16848		16.318	-0.290805
35.97	1.12236		30.2713	7.4563		35.9649	-3.92951		30.2713	7.79899		35.9649	-5.89531		30.2713	5.45782		16.3717	-0.420917
36.0899	-1.17191		30.3713	10.4334		36.0848	-7.03213		30.3713	8.93333		36.0848	-2.57884		30.3713	4.05665		16.4253	-0.532728
36.2098	-1.53703		30.4713	12.0152		36.2047	-7.04961		30.4713	9.04339		36.2047	2.02211		30.4713	2.20702		16.479	-0.627139
36.3297	-1.60253		30.5713	12.2331		36.3245	-5.89678		30.5713	8.31477		36.3245	6.31565		30.5713	0.19159		16.5327	-0.701188
36.4496	-0.211266		30.6713	11.382		36.4444	-3.09795		30.6713	7.01795		36.4444	10.0993		30.6713	-1.72562		16.5863	-0.748468
36.5695	2.41198		30.7713	9.86617		36.5643	0.670042		30.7713	5.39398		36.5643	10.9593		30.7713	-3.33222		16.64	-0.774932
36.6894	5.28445		30.8713	8.05776		36.6842	4.64089		30.8713	3.58761		36.6842	11.3466		30.8713	-4.4738		16.6937	-0.772697
36.8093	6.19893		30.9713	6.13659		36.8041	8.75525		30.9713	1.64903		36.8041	9.20041		30.9713	-5.04308		16.7473	-0.751293
36.9292	7.90827		31.0713	4.11393		36.924	10.6226		31.0713	-0.343633		36.924	4.85933		31.0713	-4.97791		16.801	-0.702178
37.0491	9.77488		31.1713	1.93196		37.0438	11.5464		31.1713	-2.23122		37.0438	0.656724		31.1713	-4.27478		16.8547	-0.636718
37.169	9.8466		31.2713	-0.3681		37.1637	11.0597		31.2713	-3.74757		37.1637	-3.66652		31.2713	-2.99434		16.9083	-0.550117
37.2889	7.80852		31.3713	-2.54047		37.2836	7.71289		31.3713	-4.57133		37.2836	-6.35458		31.3713	-1.27488		16.962	-0.447491
37.4088	4.88817		31.4713	-4.17213		37.4035	4.4357		31.4713	-4.4513		37.4035	-8.44179		31.4713	0.66697		17.0157	-0.336723
37.5287	2.92396		31.5713	-4.78128		37.5234	-0.0366104		31.5713	-3.31765		37.5234	-9.04274		31.5713	2.56347		17.0693	-0.214679
37.6486	-0.310137		31.6713	-4.02613		37.6433	-3.66057		31.6713	-1.35977		37.6433	-7.63279		31.6713	4.13552		17.123	-0.089066
37.7685	-2.44251		31.7713	-1.90046		37.7631	-6.68731		31.7713	1.02618		37.7631	-4.07649		31.7713	5.14244		17.1767	0.0417063
37.8884	-2.3802		31.8713	1.16499		37.883	-7.17523		31.8713	3.35583		37.883	-0.561856		31.8713	5.43114		17.2303	0.167511
38.0083	-2.72818		31.9713	4.41474		38.0029	-6.26933		31.9713	5.20291		38.0029	4.32574		31.9713	4.97478		17.284	0.286591
38.1282	-1.06103		32.0713	7.10378		38.1228	-4.8111		32.0713	6.31239		38.1228	7.20365		32.0713	3.87095		17.3377	0.39499
38.2481	1.97533		32.1713	8.76284		38.2427	-0.519408		32.1713	6.63466		38.2427	10.2115		32.1713	2.31419		17.3913	0.489104
38.368	5.36771		32.2713	9.28994		38.3626	4.40345		32.2713	6.286		38.3626	11.1317		32.2713	0.544838		17.445	0.569507
38.4879	9.35599		32.3713	8.88656		38.4824	7.89157		32.3713	5.47797		38.4824	9.53522		32.3713	-1.1961		17.4987	0.627806
38.6078	9.94772		32.4713	7.88985		38.6023	11.0952		32.4713	4.42193		38.6023	6.94811		32.4713	-2.7038		17.5523	0.666683
38.7277	11.6116		32.5713	6.62828		38.7222	13.0002		32.5713	3.24729		38.7222	3.29448		32.5713	-3.82335		17.606	0.67917
38.8476	10.612		32.6713	5.32265		38.8421	12.174		32.6713	1.99978		38.8421	-0.933341		32.6713	-4.44259		17.6597	0.671371
38.9675	8.81337		32.7713	4.04007		38.962	9.19399		32.7713	0.690415		38.962	-5.11846		32.7713	-4.49542		17.7133	0.64212
39.0874	6.30318		32.8713	2.72475		39.0819	5.34419		32.8713	-0.628902		39.0819	-7.8992		32.8713	-3.96885		17.767	0.591644
39.2073	1.72166		32.9713	1.30674		39.2017	1.5993		32.9713	-1.81736		39.2017	-9.27943		32.9713	-2.90886		17.8207	0.523024
39.3272	-0.339076		33.0713	-0.177979		39.3216	-2.69483		33.0713	-2.65913		39.3216	-8.76656		33.0713	-1.43017		17.8744	0.434935
39.4471	-4.22825		33.1713	-1.51806		39.4415	-6.4049		33.1713	-2.91588		39.4415	-6.35315		33.1713	0.288802		17.928	0.339373
39.567	-5.05472		33.2713	-2.38131		39.5614	-8.27797		33.2713	-2.44222		39.5614	-3.35927		33.2713	2.01627		17.9817	0.231566
39.6869	-4.99156		33.3713	-2.42243		39.6813	-8.32101		33.3713	-1.2632		39.6813	0.637777		33.3713	3.50245		18.0354	0.118103
39.8068	-4.00062		33.4713	-1.44005		39.8012	-6.41758		33.4713	0.390228		39.8012	5.35927		33.4713	4.52238		18.089	-0.000762561
39.9267	-0.8991		33.5713	0.45655		39.921	-2.41435		33.5713	2.14527		39.921	9.3134		33.5713	4.91702		18.1427	-0.117085
40.0466	3.60871		33.6713	2.81761		40.0409	2.97574		33.6713	3.62102		40.0409	10.4086		33.6713	4.63443		18.1964	-0.228752
40.1665	8.9933		33.7713	5.00543		40.1608	6.83766		33.7713	4.55187		40.1608	11.118		33.7713	3.73853		18.25	-0.331349
40.2864	11.5986		33.8713	6.49075		40.2807	11.2529		33.8713	4.84965		40.2807	9.12924		33.8713	2.38508		18.3037	-0.420428
40.4063	14.2516		33.9713	7.05239		40.4006	12.6809		33.9713	4.59898		40.4006	5.76935		33.9713	0.787621		18.3574	-0.498911
40.5262	13.5148		34.0713	6.77685		40.5205	13.1502		34.0713	3.97697		40.5205	1.48285		34.0713	-0.831299		18.411	-0.558733
40.6461	11.2901		34.1713	5.94403		40.6403	11.6231		34.1713	3.17654		40.6403	-2.38662		34.1713	-2.27389		18.4647	-0.598762
40.766	9.30344		34.2713	4.88164		40.7602	7.40239		34.2713	2.34442		40.7602	-6.24741		34.2713	-3.38332		18.5184	-0.614471
40.8859	3.26454		34.3713	3.82941		40.8801	3.10265		34.3713	1.53013		40.8801	-8.30602		34.3713	-4.04768		18.572	-0.608173
41.0058	-1.22351		34.4713	2.91434		41	-2.02011		34.4713	0.729912		41	-8.45227		34.4713	-4.19631		18.6257	-0.581935
41.1257	-4.12651		34.5713	2.14909		41.1199	-6.18423		34.5713	-0.0662106		41.1199	-7.20236		34.5713	-3.80775		18.6794	-0.531476
41.2456	-5.69574		34.6713	1.44811		41.2398	-9.45075		34.6713	-0.816167		41.2398	-4.83068		34.6713	-2.91111		18.733	-0.462885
41.3655	-8.47714		34.7713	0.740315		41.3596	-9.86205		34.7713	-1.39759		41.3596	-1.23641		34.7713	-1.59618		18.7867	-0.378302
41.4854	-8.00203		34.8713	0.0510468		41.4795	-7.96332		34.8713	-1.64426		41.4795	2.26438		34.8713	-0.0169394		18.8404	-0.283797
41.6053	-3.37258		34.9713	-0.470382		41.5994	-4.58385		34.9713	-1.40386		41.5994	7.39019		34.9713	1.62122		18.894	-0.179888
41.7252	-0.745117		35.0713	-0.598391		41.7193	0.0116087		35.0713	-0.638215		41.7193	10.1336		35.0713	3.08381		18.9477	-0.0722008
41.8451	4.92645		35.1713	-0.141013		41.8392	4.96493		35.1713	0.528051		41.8392	11.1381		35.1713	4.14742		19.0014	0.0364982
41.965	9.40474		35.2713	0.963134		41.959	9.66238		35.2713	1.83687		41.959	10.2164		35.2713	4.64496		19.055	0.142767
42.0849	13.2664		35.3713	2.51121		42.0789	12.9507		35.3713	2.96055		42.0789	7.3109		35.3713	4.50225		19.1087	0.240188
42.2048	14.4454		35.4713	4.0847		42.1988	13.8537		35.4713	3.64071		42.1988	3.53816		35.4713	3.75389		19.1624	0.323957
42.3247	14.4791		35.5713	5.21857		42.3187	13.0802		35.5713	3.77438		42.3187	-1.01125		35.5713	2.53334		19.216	0.39633
42.4446	11.4627		35.6713	5.61334		42.4386	10.0971		35.6713	3.41625		42.4386	-3.69108		35.6713	1.03398		19.2697	0.45703
42.5645	7.7418		35.7713	5.2474		42.5585	5.61359		35.7713	2.73566		42.5585	-6.77913		35.7713	-0.530261		19.3234	0.500231
42.6844	1.70126		35.8713	4.33789		42.6783	0.699988		35.8713	1.93947		42.6783	-8.31519		35.8713	-1.9613		19.377	0.524351
42.8043	-1.53313		35.9713	3.20471		42.7982	-4.37992		35.9713	1.18817		42.7982	-7.47672		35.9713	-3.10139		19.4307	0.529906
42.9242	-5.83628		36.0713	2.13972		42.9181	-8.05395		36.0713	0.565013		42.9181	-5.68483		36.0713	-3.83263		19.4844	0.517391
43.0441	-8.56814		36.1713	1.32297		43.038	-9.57208		36.1713	0.0747987		43.038	-3.40229		36.1713	-4.07825		19.5381	0.490511
43.164	-8.85908		36.2713	0.821253		43.1579	-9.17766		36.2713	-0.313937		43.1579	0.81822		36.2713	-3.80429		19.5917	0.446453
43.2839	-6.8307		36.3713	0.600662		43.2778	-8.01582		36.3713	-0.617475		43.2778	4.28502		36.3713	-3.02706		19.6454	0.387486
43.4038	-3.998		36.4713	0.549297		43.3976	-3.50203		36.4713	-0.806111		43.3976	8.12253		36.4713	-1.82067		19.6991	0.315302
43.5237	1.05365		36.5713	0.571543		43.5175	0.907936		36.5713	-0.795618		43.5175	9.84239		36.5713	-0.321601		19.7527	0.231875
43.6436	6.04316		36.6713	0.652904		43.6374	6.28317		36.6713	-0.495366		43.6374	10.0375		36.6713	1.27841		19.8064	0.144492
43.7635	9.616		36.7713	0.851903		43.7573	10.0624		36.7713	0.13305		43.7573	8.79532		36.7713	2.75349		19.8601	0.052383
43.8834	13.6019		36.8713	1.27809		43.8772	13.2648		36.8713	1.03224		43.8772	5.35965		36.8713	3.88495		19.9137	-0.0410472
44.0033	14.4624		36.9713	2.00524		43.9971	13.869		36.9713	2.02819		43.9971	1.75649		36.9713	4.49556		19.9674	-0.133797
44.1232	13.1002		37.0713	2.99209		44.1169	12.4337		37.0713	2.87476		44.1169	-2.40291		37.0713	4.49104		20.0211	-0.219874
44.2431	10.5575		37.1713	4.02518		44.2368	8.71412		37.1713	3.34375		44.2368	-5.50864		37.1713	3.88385		20.0747	-0.294613
44.363	5.51775		37.2713	4.77641		44.3567	3.02983		37.2713	3.31519		44.3567	-7.02471		37.2713	2.77947		20.1284	-0.36019
44.4829	1.12031		37.3713	4.95669		44.4766	-1.14203		37.3713	2.81987		44.4766	-8.1722		37.3713	1.35643		20.1821	-0.411949
44.6028	-3.08507		37.4713	4.45633		44.5965	-6.17641		37.4713	2.0093		44.5965	-7.05257		37.4713	-0.180022		20.2357	-0.449194
44.7227	-8.10931		37.5713	3.40328		44.7164	-8.94266		37.5713	1.09067		44.7164	-4.32223		37.5713	-1.63225		20.2894	-0.472539
44.8426	-9.80966		37.6713	2.09325		44.8362	-9.56167		37.6713	0.258571		44.8362	-1.12345		37.6713	-2.83281		20.3431	-0.477981
44.9625	-9.51221		37.7713	0.840614		44.9561	-9.23829		37.7713	-0.372725		44.9561	1.84687		37.7713	-3.65784		20.3967	-0.469113
45.0824	-6.51402		37.8713	-0.116686		45.076	-6.59509		37.8713	-0.770019		45.076	5.35525		37.8713	-4.01958		20.4504	-0.446686
45.2023	-2.49428		37.9713	-0.647711		45.1959	-2.60779		37.9713	-0.951944		45.1959	9.21401		37.9713	-3.87378		20.5041	-0.411078
45.3222	2.28769		38.0713	-0.743078		45.3158	3.76428		38.0713	-0.966887		45.3158	10.1911		38.0713	-3.22608		20.5577	-0.361061
45.4421	9.15793		38.1713	-0.475586		45.4357	9.09991		38.1713	-0.840609		45.4357	9.0034		38.1713	-2.1359		20.6114	-0.299576
45.562	11.7724		38.2713	0.0286582		45.5555	12.6223		38.2713	-0.563262		45.5555	7.00057		38.2713	-0.722126		20.6651	-0.230507
45.6819	15.3533		38.3713	0.651523		45.6754	13.8746		38.3713	-0.0972851		45.6754	3.39146		38.3713	0.842614		20.7187	-0.153851
45.8018	15.7937		38.4713	1.3386		45.7953	13.2413		38.4713	0.578167		45.7953	-0.69981		38.4713	2.34757		20.7724	-0.0745281
45.9217	13.5577		38.5713	2.07654		45.9152	10.4967		38.5713	1.42458		45.9152	-4.11919		38.5713	3.57504		20.8261	0.011211
46.0416	8.99528		38.6713	2.88406		46.0351	6.32918		38.6713	2.32532		46.0351	-6.66645		38.6713	4.33902		20.8797	0.0948554
46.1615	2.56462		38.7713	3.73601		46.155	-0.0321711		38.7713	3.08067		46.155	-7.36947		38.7713	4.5184		20.9334	0.176599
46.2814	-1.97		38.8713	4.51351		46.2748	-5.33391		38.8713	3.4789		46.2748	-7.32639		38.8713	4.09028		20.9871	0.247766
46.4013	-7.6611		38.9713	5.01876		46.3947	-8.47307		38.9713	3.39214		46.3947	-5.56304		38.9713	3.13331		21.0407	0.31309
46.5212	-9.89127		39.0713	5.0204		46.5146	-11.1984		39.0713	2.81529		46.5146	-2.85304		39.0713	1.80125		21.0944	0.36782
46.6411	-10.8981		39.1713	4.39431		46.6345	-10.0303		39.1713	1.877		46.6345	0.6188		39.1713	0.29108		21.1481	0.409979
46.761	-9.55131		39.2713	3.20326		46.7544	-8.25839		39.2713	0.789872		46.7544	4.27782		39.2713	-1.19431		21.2018	0.440206
46.8809	-4.03853		39.3713	1.6815		46.8743	-3.80632		39.3713	-0.232544		46.8743	7.62747		39.3713	-2.47909		21.2554	0.45262
47.0008	-0.446758		39.4713	0.146366		46.9941	1.42146		39.4713	-1.02959		46.9941	9.62409		39.4713	-3.4261		21.3091	0.452187
47.1207	4.97994		39.5713	-1.12014		47.114	6.57103		39.5713	-1.52887		47.114	9.29947		39.5713	-3.93798		21.3628	0.437742
47.2406	11.8571		39.6713	-1.93077		47.2339	10.6646		39.6713	-1.72729		47.2339	7.66007		39.6713	-3.95869		21.4164	0.411857
47.3605	14.9268		39.7713	-2.19672		47.3538	12.8178		39.7713	-1.65993		47.3538	5.10618		39.7713	-3.47811		21.4701	0.370802
47.4804	15.1829		39.8713	-1.93646		47.4737	13.5673		39.8713	-1.37644		47.4737	1.83154		39.8713	-2.53713		21.5238	0.317789
47.6003	13.7995		39.9713	-1.23949		47.5936	11.2038		39.9713	-0.901186		47.5936	-2.45706		39.9713	-1.22991		21.5774	0.256351
47.7202	10.2409		40.0713	-0.241012		47.7134	6.9308		40.0713	-0.240507		47.7134	-5.16131		40.0713	0.291566		21.6311	0.188449
47.8401	4.4905		40.1713	0.91897		47.8333	1.96782		40.1713	0.595019		47.8333	-6.87373		40.1713	1.83086		21.6848	0.115703
			40.2713	2.12837					40.2713	1.55756					40.2713	3.17223		21.7384	0.0347578
			40.3713	3.29445					40.3713	2.53168					40.3713	4.11488		21.7921	-0.0448948
			40.4713	4.33762					40.4713	3.34548					40.4713	4.51044		21.8458	-0.125385
			40.5713	5.15435					40.5713	3.80388					40.5713	4.3011		21.8994	-0.19989
			40.6713	5.60342					40.6713	3.76205					40.6713	3.5279		21.9531	-0.268718
			40.7713	5.53542					40.7713	3.19038					40.7713	2.3194		22.0068	-0.329288
			40.8713	4.84916					40.8713	2.18967					40.8713	0.860499		22.0604	-0.379663
			40.9713	3.56845					40.9713	0.954593					40.9713	-0.647837		22.1141	-0.420664
			41.0713	1.87575					41.0713	-0.280337					41.0713	-2.01797		22.1678	-0.441326
			41.1713	0.0584535					41.1713	-1.3191					41.1713	-3.10023		22.2214	-0.451037
			41.2713	-1.57393					41.2713	-2.04158					41.2713	-3.78451		22.2751	-0.44407
			41.3713	-2.77337					41.3713	-2.40289					41.3713	-3.99785		22.3288	-0.423657
			41.4713	-3.38428					41.4713	-2.41482					41.4713	-3.71251		22.3824	-0.388098
			41.5713	-3.34696					41.5713	-2.11326					41.5713	-2.94656		22.4361	-0.338318
			41.6713	-2.70245					41.6713	-1.54268					41.6713	-1.77314		22.4898	-0.28053
			41.7713	-1.56751					41.7713	-0.73994					41.7713	-0.322289		22.5434	-0.210612
			41.8713	-0.104943					41.8713	0.253314					41.8713	1.2261		22.5971	-0.138506
			41.9713	1.50102					41.9713	1.36619					41.9713	2.65899		22.6508	-0.0600931
			42.0713	3.07679					42.0713	2.48275					42.0713	3.76939		22.7044	0.0189253
			42.1713	4.47045					42.1713	3.44051					42.1713	4.38813		22.7581	0.0975154
			42.2713	5.53972					42.2713	4.05062					42.2713	4.41891		22.8118	0.170518
			42.3713	6.15031					42.3713	4.15909					42.3713	3.86782		22.8655	0.23753
			42.4713	6.17874					42.4713	3.7017					42.4713	2.82865		22.9191	0.295944
			42.5713	5.55144					42.5713	2.74078					42.5713	1.46433		22.9728	0.344999
			42.6713	4.28428					42.6713	1.45161					42.6713	-0.0284265		23.0265	0.383098
			42.7713	2.51902					42.7713	0.0642336					42.7713	-1.45782		23.0801	0.40583
			42.8713	0.518413					42.8713	-1.19346					42.8713	-2.65869		23.1338	0.415387
			42.9713	-1.41021					42.9713	-2.15902					42.9713	-3.50672		23.1875	0.412449
			43.0713	-2.98813					43.0713	-2.75024					43.0713	-3.91483		23.2411	0.394923
			43.1713	-4.00106					43.1713	-2.93991					43.1713	-3.83595		23.2948	0.365805
			43.2713	-4.33698					43.2713	-2.75268					43.2713	-3.27185		23.3485	0.322
			43.3713	-3.97805					43.3713	-2.2316					43.3713	-2.27367		23.4021	0.267719
			43.4713	-2.98883					43.4713	-1.42377					43.4713	-0.947241		23.4558	0.205734
			43.5713	-1.50754					43.5713	-0.38385					43.5713	0.549322		23.5095	0.139253
			43.6713	0.27797					43.6713	0.815036					43.6713	2.02099		23.5631	0.0696176
			43.7713	2.15678					43.7713	2.0575					43.7713	3.26151		23.6168	-0.00188698
			43.8713	3.92062					43.8713	3.18948					43.8713	4.08861		23.6705	-0.0727545
			43.9713	5.37838					43.9713	4.02636					43.9713	4.37631		23.7241	-0.139258
			44.0713	6.34609					44.0713	4.3896					44.0713	4.08495		23.7778	-0.19814
			44.1713	6.68195					44.1713	4.17553					44.1713	3.26897		23.8315	-0.251481
			44.2713	6.30246					44.2713	3.39728					44.2713	2.06105		23.8851	-0.294819
			44.3713	5.20705					44.3713	2.18271					44.3713	0.639585		23.9388	-0.328237
			44.4713	3.51178					44.4713	0.748446					44.4713	-0.802868		23.9925	-0.349451
			44.5713	1.44271					44.5713	-0.669036					44.5713	-2.09182		24.0461	-0.361232
			44.6713	-0.70092					44.6713	-1.86993					44.6713	-3.08736		24.0998	-0.360217
			44.7713	-2.61851					44.7713	-2.7248					44.7713	-3.6873		24.1535	-0.346645
			44.8713	-4.06568					44.8713	-3.17694					44.8713	-3.8286		24.2071	-0.323462
			44.9713	-4.86383					44.9713	-3.2151					44.9713	-3.49134		24.2608	-0.28866
			45.0713	-4.93214					45.0713	-2.86548					45.0713	-2.7041		24.3145	-0.244118
			45.1713	-4.27924					45.1713	-2.17039					45.1713	-1.54576		24.3681	-0.191979
			45.2713	-2.98791					45.2713	-1.17896					45.2713	-0.147905		24.4218	-0.136284
			45.3713	-1.218					45.3713	0.0360802					45.3713	1.31409		24.4755	-0.0761028
			45.4713	0.818612					45.4713	1.36831					45.4713	2.64289		24.5291	-0.0125343
			45.5713	2.88002					45.5713	2.66234					45.5713	3.648		24.5828	0.0492709
			45.6713	4.72172					45.6713	3.73174					45.6713	4.17852		24.6365	0.107347
			45.7713	6.11573					45.7713	4.38417					45.7713	4.15609		24.6902	0.161067
			45.8713	6.8677					45.8713	4.47439					45.8713	3.59208		24.7438	0.207848
			45.9713	6.85865					45.9713	3.96153					45.9713	2.58146		24.7975	0.246167
			46.0713	6.0663					46.0713	2.92936					46.0713	1.28145		24.8512	0.275648
			46.1713	4.56952					46.1713	1.55455					46.1713	-0.125794		24.9048	0.29623
			46.2713	2.56485					46.2713	0.0693514					46.2713	-1.46071		24.9585	0.305873
			46.3713	0.331903					46.3713	-1.3014					46.3713	-2.57029		25.0122	0.304521
			46.4713	-1.82542					46.4713	-2.39343					46.4713	-3.33922		25.0658	0.296054
			46.5713	-3.62893					46.5713	-3.10748					46.5713	-3.68648		25.1195	0.277413
			46.6713	-4.86397					46.6713	-3.40407					46.6713	-3.57434		25.1732	0.251011
			46.7713	-5.39312					46.7713	-3.28471					46.7713	-3.00891		25.2268	0.214667
			46.8713	-5.16173					46.8713	-2.77301					46.8713	-2.04409		25.2805	0.176399
			46.9713	-4.20565					46.9713	-1.91363					46.9713	-0.78586		25.3342	0.130107
			47.0713	-2.6363					47.0713	-0.768506					47.0713	0.614467		25.3878	0.0809151
			47.1713	-0.641486					47.1713	0.562194					47.1713	1.97268		25.4415	0.0297838
			47.2713	1.53671					47.2713	1.93574					47.2713	3.09897		25.4952	-0.0217468
			47.3713	3.63731					47.3713	3.17421					47.3713	3.83026		25.5488	-0.0719683
			47.4713	5.39599					47.4713	4.07838					47.4713	4.05639		25.6025	-0.120099
			47.5713	6.57801					47.5713	4.47798					47.5713	3.74966		25.6562	-0.162339
			47.6713	7.01761					47.6713	4.28552					47.6713	2.96759		25.7098	-0.200697
			47.7713	6.63872					47.7713	3.52169					47.7713	1.83394		25.7635	-0.231954
			47.8713	5.48106					47.8713	2.32051					47.8713	0.515474		25.8172	-0.25542
			47.9713	3.69454					47.9713	0.887716					47.9713	-0.812239		25.8708	-0.269594
			48.0713	1.52601					48.0713	-0.55248					48.0713	-1.98963		25.9245	-0.275015
			48.1713	-0.725542					48.1713	-1.80478					48.1713	-2.88772		25.9782	-0.271653
																		26.0318	-0.258162
																		26.0855	-0.238319
																		26.1392	-0.209525
																		26.1928	-0.176072
																		26.2465	-0.135369
																		26.3002	-0.0909483
																		26.3539	-0.0464764
																		26.4075	0.00142974
																		26.4612	0.0473918
																		26.5149	0.0942578
																		26.5685	0.137205
																		26.6222	0.177866
																		26.6759	0.213285
																		26.7295	0.239298
																		26.7832	0.258776
																		26.8369	0.269108
																		26.8905	0.27186
																		26.9442	0.262496
																		26.9979	0.243111
																		27.0515	0.215623
																		27.1052	0.17889
																		27.1589	0.138215
																		27.2125	0.0912728
																		27.2662	0.0438753
																		27.3199	-0.00711383
																		27.3735	-0.0545129
																		27.4272	-0.0993752
																		27.4809	-0.14017
																		27.5345	-0.176607
																		27.5882	-0.206873
																		27.6419	-0.229178
																		27.6955	-0.245128
																		27.7492	-0.252556
																		27.8029	-0.252029
																		27.8565	-0.242296
																		27.9102	-0.224685
																		27.9639	-0.200312
																		28.0176	-0.168597
																		28.0712	-0.132919
																		28.1249	-0.0908434
																		28.1786	-0.0460885
																		28.2322	0.00224525
																		28.2859	0.0474927
																		28.3396	0.0909827
																		28.3932	0.131931
																		28.4469	0.164933
																		28.5006	0.193731
																		28.5542	0.212777
																		28.6079	0.225446
																		28.6616	0.228042
																		28.7152	0.223761
																		28.7689	0.21363
																		28.8226	0.196181
																		28.8762	0.174374
																		28.9299	0.148664
																		28.9836	0.120495
																		29.0372	0.0866244
																		29.0909	0.051293
																		29.1446	0.0135811
																		29.1982	-0.0234095
																		29.2519	-0.0605392
																		29.3056	-0.0956155
																		29.3592	-0.127375
																		29.4129	-0.156877
																		29.4666	-0.178786
																		29.5202	-0.194605
																		29.5739	-0.201723
																		29.6276	-0.202619
																		29.6813	-0.19747
																		29.7349	-0.185046
																		29.7886	-0.167823
																		29.8423	-0.146408
																		29.8959	-0.120965
																		29.9496	-0.092037
																		30.0033	-0.0594216
																		30.0569	-0.0283876
																		30.1106	0.00218903
																		30.1643	0.0332618
																		30.2179	0.0651232
																		30.2716	0.094479
																		30.3253	0.121623
																		30.3789	0.145545
																		30.4326	0.16332
																		30.4863	0.178366
																		30.5399	0.187947
																		30.5936	0.191299
																		30.6473	0.183257
																		30.7009	0.170132
																		30.7546	0.152842
																		30.8083	0.129553
																		30.8619	0.102024
																		30.9156	0.0700927
																		30.9693	0.0377037
																		31.0229	0.00351798
																		31.0766	-0.0276251
																		31.1303	-0.0561479
																		31.1839	-0.0843633
																		31.2376	-0.108271
																		31.2913	-0.127663
																		31.3449	-0.144167
																		31.3986	-0.158835
																		31.4523	-0.168578
																		31.506	-0.171529
																		31.5596	-0.168794
																		31.6133	-0.160039
																		31.667	-0.14755
																		31.7206	-0.130127
																		31.7743	-0.106105
																		31.828	-0.0766742
																		31.8816	-0.0426623
																		31.9353	-0.0118512
																		31.989	0.0193993
																		32.0426	0.0501027
																		32.0963	0.0806689
																		32.15	0.105735
																		32.2036	0.12623
																		32.2573	0.14153
																		32.311	0.150922
																		32.3646	0.156686
																		32.4183	0.157009
																		32.472	0.151966
																		32.5256	0.140729
																		32.5793	0.127193
																		32.633	0.111083
																		32.6866	0.0908128
																		32.7403	0.0661458
																		32.794	0.0389302
																		32.8476	0.013583
																		32.9013	-0.01345
																		32.955	-0.0399719
																		33.0086	-0.0669936
																		33.0623	-0.0918852
																		33.116	-0.112338
																		33.1697	-0.128853
																		33.2233	-0.138653
																		33.277	-0.145308
																		33.3307	-0.145783
																		33.3843	-0.140083
																		33.438	-0.127255
																		33.4917	-0.112113
																		33.5453	-0.0967972
																		33.599	-0.0767572
																		33.6527	-0.0550021
																		33.7063	-0.0307456
																		33.76	-0.00991045
																		33.8137	0.011845
																		33.8673	0.0324605
																		33.921	0.0528512
																		33.9747	0.0732011
																		34.0283	0.0887949
																		34.082	0.102549
																		34.1357	0.11158
																		34.1893	0.122779
																		34.243	0.12651
																		34.2967	0.1253
																		34.3503	0.11765
																		34.404	0.106948
																		34.4577	0.0950416
																		34.5113	0.0795159
																		34.565	0.0626803
																		34.6187	0.0394025
																		34.6723	0.0184372
																		34.726	-0.00292687
																		34.7797	-0.0220261
																		34.8334	-0.0415975
																		34.887	-0.0596495
																		34.9407	-0.0732089
																		34.9944	-0.08597
																		35.048	-0.0961889
																		35.1017	-0.104842
																		35.1554	-0.110513
																		35.209	-0.11241
																		35.2627	-0.109488
																		35.3164	-0.106093
																		35.37	-0.100713
																		35.4237	-0.090695
																		35.4774	-0.0755582
																		35.531	-0.0541991
																		35.5847	-0.0352188
																		35.6384	-0.0144663
																		35.692	0.00670024
																		35.7457	0.0297725
																		35.7994	0.0552624
																		35.853	0.0737759
																		35.9067	0.0887355
																		35.9604	0.0998555
																		36.014	0.107987
																		36.0677	0.112196
																		36.1214	0.112392
																		36.175	0.107755
																		36.2287	0.0999239
																		36.2824	0.0910028
																		36.336	0.0811777
																		36.3897	0.0668842
																		36.4434	0.0496027
																		36.4971	0.0320043
																		36.5507	0.0150583
																		36.6044	-0.00333032
																		36.6581	-0.0239712
																		36.7117	-0.0439665
																		36.7654	-0.0624509
																		36.8191	-0.0767957
																		36.8727	-0.0896796
																		36.9264	-0.0989417
																		36.9801	-0.107094
																		37.0337	-0.108954
																		37.0874	-0.104259
																		37.1411	-0.0961153
																		37.1947	-0.0861663
																		37.2484	-0.0753539
																		37.3021	-0.0585666
																		37.3557	-0.0402584
																		37.4094	-0.023048
																		37.4631	-0.00597519
																		37.5167	0.00807696
																		37.5704	0.0244603
																		37.6241	0.0390175
																		37.6777	0.0527738
																		37.7314	0.0628533
																		37.7851	0.0705287
																		37.8387	0.0804386
																		37.8924	0.0864151
																		37.9461	0.09129
																		37.9997	0.0886423
																		38.0534	0.0849549
																		38.1071	0.0778263
																		38.1608	0.070465
																		38.2144	0.0591782
																		38.2681	0.0423053
																		38.3218	0.0271414
																		38.3754	0.0098617
																		38.4291	-0.00310131
																		38.4828	-0.019472
																		38.5364	-0.031966
																		38.5901	-0.0452868
																		38.6438	-0.0538697
																		38.6974	-0.0598943
																		38.7511	-0.0678724
																		38.8048	-0.0715908
																		38.8584	-0.0762403
																		38.9121	-0.0730152
																		38.9658	-0.0733455
																		39.0194	-0.0701544
																		39.0731	-0.0663725
																		39.1268	-0.0584895
																		39.1804	-0.0460193
																		39.2341	-0.0339311
																		39.2878	-0.0200807
																		39.3414	-0.00991653
																		39.3951	0.00530256
																		39.4488	0.0219103
																		39.5024	0.0362703
																		39.5561	0.0484563
																		39.6098	0.0565204
																		39.6634	0.0647969
																		39.7171	0.0689111
																		39.7708	0.073095
																		39.8244	0.0719051
																		39.8781	0.0691506
																		39.9318	0.064452
																		39.9855	0.0591611
																		40.0391	0.053841
																		40.0928	0.0427619
																		40.1465	0.0337548
																		40.2001	0.0233828
																		40.2538	0.013409
																		40.3075	0.000355817
																		40.3611	-0.012879
																		40.4148	-0.0246346
																		40.4685	-0.0384972
																		40.5221	-0.0478478
																		40.5758	-0.0587656
																		40.6295	-0.0668049
																		40.6831	-0.0733776
																		40.7368	-0.0734751
																		40.7905	-0.0705531
																		40.8441	-0.0665871
																		40.8978	-0.0612654
																		40.9515	-0.0538435
																		41.0051	-0.0428451
																		41.0588	-0.0324203
																		41.1125	-0.018947
																		41.1661	-0.00967228
																		41.2198	0.00214705
																		41.2735	0.013564
																		41.3271	0.025591
																		41.3808	0.0353954
																		41.4345	0.0431249
																		41.4881	0.0521753
																		41.5418	0.0585157
																		41.5955	0.0654096
																		41.6492	0.0655801
																		41.7028	0.0660037
																		41.7565	0.0628686
																		41.8102	0.0596422
																		41.8638	0.0539153
																		41.9175	0.0422255
																		41.9712	0.0314058
																		42.0248	0.0181575
																		42.0785	0.0084067
																		42.1322	-0.00452288
																		42.1858	-0.0162181
																		42.2395	-0.0275648
																		42.2932	-0.0370727
																		42.3468	-0.0430882
																		42.4005	-0.049182
																		42.4542	-0.0523771
																		42.5078	-0.0551214
																		42.5615	-0.0536888
																		42.6152	-0.0519284
																		42.6688	-0.0486029
																		42.7225	-0.046775
																		42.7762	-0.0429173
																		42.8298	-0.0349644
																		42.8835	-0.0275568
																		42.9372	-0.0184749
																		42.9908	-0.0117626
																		43.0445	-0.00231644
																		43.0982	0.00706095
																		43.1518	0.0169498
																		43.2055	0.0248153
																		43.2592	0.0303187
																		43.3129	0.0373692
																		43.3665	0.0424856
																		43.4202	0.0484958
																		43.4739	0.0484901
																		43.5275	0.0481015
																		43.5812	0.0455813
																		43.6349	0.0440673
																		43.6885	0.04188
																		43.7422	0.0361023
																		43.7959	0.0303603
																		43.8495	0.0221135
																		43.9032	0.0169288
																		43.9569	0.00748677
																		44.0105	-0.000354758
																		44.0642	-0.00882774
																		44.1179	-0.0177725
																		44.1715	-0.0229321
																		44.2252	-0.0315409
																		44.2789	-0.0365433
																		44.3325	-0.0444079
																		44.3862	-0.0469148
																		44.4399	-0.0485568
																		44.4935	-0.0474013
																		44.5472	-0.0458062
																		44.6009	-0.0448826
																		44.6545	-0.037262
																		44.7082	-0.031734
																		44.7619	-0.0216495
																		44.8155	-0.0164032
																		44.8692	-0.00744824
																		44.9229	0.000277953
																		44.9766	0.0089719
																		45.0302	0.0169643
																		45.0839	0.0217669
																		45.1376	0.0287529
																		45.1912	0.0329231
																		45.2449	0.0403539
																		45.2986	0.0421269
																		45.3522	0.0431464
																		45.4059	0.0432279
																		45.4596	0.0419297
																		45.5132	0.04232
																		45.5669	0.0365689
																		45.6206	0.0325826
																		45.6742	0.0231889
																		45.7279	0.0184145
																		45.7816	0.00905886
																		45.8352	0.000254827
																		45.8889	-0.00841351
																		45.9426	-0.0174589
																		45.9962	-0.022265
																		46.0499	-0.0294824
																		46.1036	-0.0341124
																		46.1572	-0.03939
																		46.2109	-0.0406016
																		46.2646	-0.0392501
																		46.3182	-0.0377144
																		46.3719	-0.0360867
																		46.4256	-0.035542
																		46.4792	-0.0302104
																		46.5329	-0.0254311
																		46.5866	-0.017862
																		46.6403	-0.0134862
																		46.6939	-0.00899406
																		46.7476	-0.00158763
																		46.8013	0.00462142
																		46.8549	0.0122949
																		46.9086	0.015796
																		46.9623	0.0210527
																		47.0159	0.0255389
																		47.0696	0.0313165
																		47.1233	0.0349102
																		47.1769	0.035592
																		47.2306	0.0351539
																		47.2843	0.0337289
																		47.3379	0.0336678
																		47.3916	0.0294847
																		47.4453	0.0253639
																		47.4989	0.0190908
																		47.5526	0.0146468
																		47.6063	0.00976934
																		47.6599	0.00340206
																		47.7136	-0.0036435
																		47.7673	-0.0105139
																		47.8209	-0.0137253
																		47.8746	-0.0187085
																		47.9283	-0.0215756
																		47.9819	-0.0267331
																		48.0356	-0.0298103
																		48.0893	-0.0311808
																		48.1429	-0.030536
																		48.1966	-0.0293605
																		48.2503	-0.0299826
																		48.3039	-0.0266314
																		48.3576	-0.0239522
																		48.4113	-0.0184312
																		48.465	-0.0156138
																		48.5186	-0.011275
																		48.5723	-0.00616954
																		48.626	-0.00040754
																		48.6796	0.00645583
																		48.7333	0.00956698
																		48.787	0.0146515
																		48.8406	0.0168336
																		48.8943	0.0231541
																		48.948	0.0252248
																		49.0016	0.0272973
																		49.0553	0.0275148
																		49.109	0.0278127
																		49.1626	0.0292879
																		49.2163	0.0269344
																		49.27	0.0259201
																		49.3236	0.0205286
																		49.3773	0.0186371
																		49.431	0.0138456

## Sheet: Fig2
Fig2
+M0	exp		+M0	cal		-M0	exp		-M0	cal
Xaxis	Yaxis		Xaxis	Yaxis		Xaxis	Yaxis		Xaxis	Yaxis
0	279.276		0.27134	278.838		0	-278.04		0.27134	-278.838
0.1199	281.423		0.37134	278.836		0.1199	-277.866		0.37134	-278.84
0.2398	280.909		0.47134	278.818		0.2398	-278.114		0.47134	-278.857
0.3597	281.57		0.57134	278.788		0.3597	-278.045		0.57134	-278.888
0.4796	282.013		0.67134	278.748		0.4796	-278.213		0.67134	-278.928
0.5995	281.312		0.77134	278.705		0.5995	-278.321		0.77134	-278.97
0.7194	279.299		0.87134	278.664		0.7194	-280.548		0.87134	-279.012
0.8393	278.788		0.97134	278.63		0.8393	-280.063		0.97134	-279.046
0.9592	278.888		1.07134	278.608		0.9592	-279.925		1.07134	-279.068
1.0791	278.851		1.17134	278.602		1.0791	-280.228		1.17134	-279.074
1.199	278.679		1.27134	278.611		1.199	-280.208		1.27134	-279.065
1.3189	278.924		1.37134	278.636		1.3189	-281.528		1.37134	-279.04
1.4388	279.196		1.47134	278.672		1.4388	-279.962		1.47134	-279.003
1.5587	279.018		1.57134	278.717		1.5587	-278.413		1.57134	-278.959
1.6786	280.813		1.67134	278.763		1.6786	-278.374		1.67134	-278.913
1.7985	280.234		1.77134	278.805		1.7985	-277.37		1.77134	-278.87
1.9184	280.497		1.87134	278.837		1.9184	-277.173		1.87134	-278.839
2.0383	280.389		1.97134	278.854		2.0383	-278.329		1.97134	-278.822
2.1582	279.854		2.07134	278.854		2.1582	-277.85		2.07134	-278.822
2.2781	280.529		2.17134	278.837		2.2781	-277.505		2.17134	-278.839
2.398	279.761		2.27134	278.803		2.398	-279.466		2.27134	-278.873
2.5179	279.231		2.37134	278.758		2.5179	-279.611		2.37134	-278.918
2.6378	279.103		2.47134	278.706		2.6378	-280.532		2.47134	-278.97
2.7577	279.272		2.57134	278.655		2.7577	-280.535		2.57134	-279.021
2.8776	278.579		2.67134	278.612		2.8776	-279.96		2.67134	-279.064
2.9975	278.879		2.77134	278.581		2.9975	-280.554		2.77134	-279.094
3.1174	279.211		2.87134	278.568		3.1174	-279.782		2.87134	-279.108
3.2373	279.232		2.97134	278.569		3.2373	-279.43		2.97134	-279.107
3.3572	279.513		3.07134	278.585		3.3572	-278.551		3.07134	-279.091
3.4771	280.348		3.17134	278.612		3.4771	-278.955		3.17134	-279.064
3.597	279.149		3.27134	278.643		3.597	-277.9		3.27134	-279.034
3.7169	279.319		3.37134	278.67		3.7169	-278.594		3.37134	-279.006
3.8368	278.763		3.47134	278.685		3.8368	-277.861		3.47134	-278.991
3.9567	279.45		3.57134	278.68		3.9567	-280.349		3.57134	-278.995
4.0766	279.12		3.67134	278.655		4.0766	-280.603		3.67134	-279.021
4.1965	278.257		3.77134	278.609		4.1965	-280.749		3.77134	-279.07
4.3164	278.626		3.87134	278.549		4.3164	-282.251		3.87134	-279.137
4.4363	278.297		3.97134	278.488		4.4363	-282.073		3.97134	-279.209
4.5562	278.315		4.07134	278.443		4.5562	-280.555		4.07134	-279.268
4.6761	279.638		4.17134	278.44		4.6761	-279.691		4.17134	-279.284
4.796	280.455		4.27134	278.5		4.796	-277.806		4.27134	-279.224
4.9159	282.011		4.37134	278.645		4.9159	-277.408		4.37134	-279.064
5.0358	283.947		4.47134	278.89		5.0358	-274.938		4.47134	-278.787
5.1557	286.357		4.57134	279.24		5.1557	-274.332		4.57134	-278.406
5.2756	286.433		4.67134	279.69		5.2756	-275.117		4.67134	-277.955
5.3955	284.443		4.77134	280.217		5.3955	-275.707		4.77134	-277.488
5.5154	280.738		4.87134	280.768		5.5154	-277.973		4.87134	-277.073
5.6353	279.112		4.97134	281.254		5.6353	-280.618		4.97134	-276.778
5.7552	275.165		5.07134	281.554		5.7552	-283.479		5.07134	-276.655
5.8751	271.309		5.17134	281.528		5.8751	-288.987		5.17134	-276.753
5.995	269.949		5.27134	281.059		5.995	-290.824		5.27134	-277.118
6.1149	269.293		5.37134	280.086		6.1149	-293.072		5.37134	-277.808
6.2348	270.192		5.47134	278.648		6.2348	-294.095		5.47134	-278.894
6.3547	271.924		5.57134	276.895		6.3547	-289.594		5.57134	-280.427
6.4746	273.779		5.67134	275.072		6.4746	-284.882		5.67134	-282.382
6.5945	280.029		5.77134	273.457		6.5945	-278.353		5.77134	-284.598
6.7144	288.449		5.87134	272.301		6.7144	-272.82		5.87134	-286.739
6.8343	296.332		5.97134	271.776		6.8343	-268.381		5.97134	-288.326
6.9542	304.923		6.07134	271.951		6.9542	-264.808		6.07134	-288.839
7.0741	306.643		6.17134	272.816		7.0741	-264.577		6.17134	-287.894
7.194	303.791		6.27134	274.344		7.194	-267.117		6.27134	-285.381
7.3139	294.785		6.37134	276.52		7.3139	-270.552		6.37134	-281.585
7.4338	283.225		6.47134	279.387		7.4338	-276.996		6.47134	-277.161
7.5537	271.24		6.57134	282.989		7.5537	-288.483		6.57134	-272.958
7.6736	262.699		6.67134	287.266		7.6736	-302.034		6.67134	-269.731
7.7935	259.791		6.77134	291.923		7.7935	-313.743		6.77134	-267.829
7.9134	259.841		6.87134	296.253		7.9134	-321.361		6.87134	-267.125
8.0333	262.081		6.97134	299.204		8.0333	-320.125		6.97134	-267.155
8.1532	264.379		7.07134	299.701		8.1532	-311.58		7.07134	-267.45
8.2731	268.522		7.17134	297.043		8.2731	-300.36		7.17134	-267.948
8.393	277.543		7.27134	291.271		8.393	-283.784		7.27134	-269.198
8.5129	294.07		7.37134	283.312		8.5129	-269.786		7.37134	-272.221
8.6328	314.189		7.47134	274.77		8.6328	-261.442		7.47134	-277.991
8.7527	328.901		7.57134	267.365		8.7527	-259.075		7.57134	-286.756
8.8726	335.587		7.67134	262.271		8.8726	-260.399		7.67134	-297.53
8.9925	332.307		7.77134	259.688		8.9925	-262.199		7.77134	-308.132
9.1124	320.38		7.87134	259.162		9.1124	-265.477		7.87134	-315.702
9.2323	300.874		7.97134	260.112		9.2323	-270.245		7.97134	-317.734
9.3522	280.93		8.07134	262.271		9.3522	-284.049		8.07134	-313.023
9.4721	264.65		8.17134	265.806		9.4721	-303.325		8.17134	-302.109
9.592	256.733		8.27134	271.037		9.592	-326.759		8.27134	-287.427
9.7119	257.617		8.37134	278.24		9.7119	-343.108		8.37134	-272.674
9.8318	259.503		8.47134	287.517		9.8318	-348.62		8.47134	-261.48
9.9517	262.907		8.57134	298.635		9.9517	-342.332		8.57134	-255.84
10.0716	264.611		8.67134	310.587		10.0716	-328.594		8.67134	-255.214
10.1915	270.544		8.77134	321.145		10.1915	-307.685		8.77134	-257.166
10.3114	285.789		8.87134	327.219		10.3114	-286.081		8.87134	-259.103
10.4313	307.427		8.97134	326.519		10.4313	-268.787		8.97134	-259.476
10.5512	332.317		9.07134	318.44		10.5512	-259.684		9.07134	-258.66
10.6711	349.216		9.17134	304.394		10.6711	-257.484		9.17134	-258.761
10.791	353.371		9.27134	287.547		10.791	-259.853		9.27134	-262.73
10.9109	347.34		9.37134	271.902		10.9109	-264.433		9.37134	-272.896
11.0308	333.454		9.47134	260.76		11.0308	-268.2		9.47134	-289.427
11.1507	312.118		9.57134	255.213		11.1507	-276.776		9.57134	-309.505
11.2706	290.743		9.67134	253.728		11.2706	-293.548		9.67134	-328.115
11.3905	271.255		9.77134	253.889		11.3905	-315.433		9.77134	-339.843
11.5104	260.392		9.87134	254.501		11.5104	-336.375		9.87134	-340.916
11.6303	256.302		9.97134	256.177		11.6303	-351.029		9.97134	-330.465
11.7502	258.161		10.0713	260.476		11.7502	-354.967		10.0713	-310.791
11.8701	262.428		10.1713	268.402		11.8701	-348.874		10.1713	-287.193
11.99	269.456		10.2713	279.843		11.99	-333.231		10.2713	-266.366
12.1099	282.221		10.3713	294.044		12.1099	-312.182		10.3713	-253.497
12.2298	298.994		10.4713	309.901		12.2298	-289.513		10.4713	-249.678
12.3497	317.383		10.5713	325.35		12.3497	-273.329		10.5713	-251.736
12.4696	334.987		10.6713	336.727		12.4696	-261.722		10.6713	-255.072
12.5895	345.051		10.7713	340.389		12.5895	-256.086		10.7713	-256.448
12.7094	348.675		10.8713	334.809		12.7094	-257.819		10.8713	-255.35
12.8293	340.176		10.9713	321.136		12.8293	-263.398		10.9713	-253.881
12.9492	326.385		11.0713	302.723		12.9492	-272.935		11.0713	-255.469
13.0691	307.014		11.1713	284.092		13.0691	-288.558		11.1713	-263.196
13.189	287.067		11.2713	269.336		13.189	-306.596		11.2713	-278.216
13.3089	273.071		11.3713	260.519		13.3089	-322.603		11.3713	-298.696
13.4288	263.955		11.4713	256.825		13.4288	-337.004		11.4713	-320.049
13.5487	257.344		11.5713	255.635		13.5487	-344.001		11.5713	-336.481
13.6686	258.938		11.6713	254.989		13.6686	-342.686		11.6713	-343.056
13.7885	265.741		11.7713	254.846		13.7885	-333.391		11.7713	-337.727
13.9084	278.136		11.8713	256.889		13.9084	-317.381		11.8713	-321.808
14.0283	296.004		11.9713	262.896		14.0283	-298.994		11.9713	-299.871
14.1482	311.363		12.0713	273.479		14.1482	-282.032		12.0713	-278.326
14.2681	324.837		12.1713	287.857		14.2681	-268.425		12.1713	-262.789
14.388	335.188		12.2713	304.343		14.388	-259.071		12.2713	-255.438
14.5079	336.49		12.3713	320.516		14.5079	-257.928		12.3713	-254.348
14.6278	330.506		12.4713	333.025		14.6278	-263.8		12.4713	-255.625
14.7477	319.745		12.5713	338.521		14.7477	-273.722		12.5713	-256.121
14.8676	303.531		12.6713	335.399		14.8676	-288.584		12.6713	-254.834
14.9875	288.801		12.7713	324.392		14.9875	-303.333		12.7713	-253.242
15.1074	274.716		12.8713	308.355		15.1074	-318.617		12.8713	-254.333
15.2273	265.285		12.9713	291.368		15.2273	-330.171		12.9713	-261.015
15.3472	260.085		13.0713	277.215		15.3472	-333.924		13.0713	-274.495
15.4671	262.361		13.1713	267.824		15.4671	-332.038		13.1713	-293.279
15.587	270.431		13.2713	262.631		15.587	-322.134		13.2713	-313.383
15.7069	282.507		13.3713	259.625		15.7069	-309.236		13.3713	-329.634
15.8268	297.249		13.4713	257.408		15.8268	-295.666		13.4713	-337.415
15.9467	310.47		13.5713	256.122		15.9467	-280.659		13.5713	-334.488
16.0666	322.382		13.6713	257.182		16.0666	-269.634		13.6713	-321.757
16.1865	329.947		13.7713	262.104		16.1865	-261.088		13.7713	-303.125
16.3064	331.532		13.8713	271.414		16.3064	-259.436		13.8713	-284.243
16.4263	325.089		13.9713	284.569		16.4263	-264.296		13.9713	-270.032
16.5462	315.043		14.0713	300.137		16.5462	-274.167		14.0713	-262.357
16.6661	301.667		14.1713	315.823		16.6661	-286.744		14.1713	-259.637
16.786	287.586		14.2713	328.359		16.786	-302.159		14.2713	-258.813
16.9059	275.543		14.3713	334.561		16.9059	-314.608		14.3713	-257.501
17.0258	265.539		14.4713	332.879		17.0258	-323.605		14.4713	-255.077
17.1457	262.257		14.5713	323.93		17.1457	-328.911		14.5713	-252.927
17.2656	264.29		14.6713	310.254		17.2656	-327.705		14.6713	-253.612
17.3855	269.944		14.7713	295.406		17.3855	-320.109		14.7713	-259.604
17.5054	281.223		14.8713	282.663		17.5054	-308.532		14.8713	-271.884
17.6253	295.449		14.9713	273.63		17.6253	-294.891		14.9713	-289.099
17.7452	306.384		15.0713	267.752		17.7452	-280.499		15.0713	-307.763
17.8651	317.279		15.1713	263.395		17.8651	-269.724		15.1713	-323.285
17.985	322.564		15.2713	259.622		17.985	-262.46		15.2713	-331.503
18.1049	323.927		15.3713	256.924		18.1049	-262.205		15.3713	-330.285
18.2248	318.773		15.4713	256.829		18.2248	-267.978		15.4713	-320.244
18.3447	311.908		15.5713	260.724		18.3447	-276.429		15.5713	-304.696
18.4646	297.205		15.6713	269.009		18.4646	-287.487		15.6713	-288.521
18.5845	285.968		15.7713	281.057		18.5845	-300.358		15.7713	-275.946
18.7044	275.591		15.8713	295.459		18.7044	-312.247		15.8713	-268.515
18.8243	267.14		15.9713	310.103		18.8243	-319.507		15.9713	-264.812
18.9442	264.497		16.0713	322.085		18.9442	-322.989		16.0713	-262.333
19.0641	266.653		16.1713	328.593		19.0641	-321.496		16.1713	-259.418
19.184	273.153		16.2713	328.237		19.184	-314.367		16.2713	-255.963
19.3039	282.497		16.3713	321.51		19.3039	-304.308		16.3713	-253.357
19.4238	295.534		16.4713	310.542		19.4238	-291.89		16.4713	-253.726
19.5437	304.519		16.5713	298.243		19.5437	-280.786		16.5713	-258.946
19.6636	312.889		16.6713	287.236		19.6636	-269.862		16.6713	-269.685
19.7835	317.923		16.7713	278.844		19.7835	-265.622		16.7713	-284.764
19.9034	316.812		16.8713	272.663		19.9034	-264.607		16.8713	-301.313
20.0233	313.225		16.9713	267.504		20.0233	-269.71		16.9713	-315.475
20.1432	304.845		17.0713	262.74		20.1432	-278.671		17.0713	-323.676
20.2631	293.337		17.1713	258.961		20.2631	-287.775		17.1713	-323.989
20.383	284.382		17.2713	257.669		20.383	-299.637		17.2713	-316.787
20.5029	274.617		17.3713	260.265		20.5029	-309.437		17.3713	-304.707
20.6228	268.744		17.4713	267.211		20.6228	-314.409		17.4713	-291.589
20.7427	267.537		17.5713	277.839		20.7427	-315.161		17.5713	-280.855
20.8626	270.612		17.6713	290.744		20.8626	-312.295		17.6713	-273.875
20.9825	277.834		17.7713	303.975		20.9825	-305.197		17.7713	-269.669
21.1024	288.938		17.8713	315.06		21.1024	-294.918		17.8713	-266.286
21.2223	298.833		17.9713	321.616		21.2223	-285.998		17.9713	-262.408
21.3422	306.18		18.0713	322.334		21.3422	-276.042		18.0713	-258.152
21.4621	310.419		18.1713	317.461		21.4621	-269.028		18.1713	-254.959
21.582	312.684		18.2713	308.723		21.582	-265.99		18.2713	-254.841
21.7019	310.188		18.3713	298.586		21.7019	-269.208		18.3713	-259.352
21.8218	303.387		18.4713	289.209		21.8218	-275.572		18.4713	-268.895
21.9417	295.44		18.5713	281.67		21.9417	-284.997		18.5713	-282.28
22.0616	284.856		18.6713	275.67		22.0616	-294.529		18.6713	-296.948
22.1815	275.619		18.7713	270.363		22.1815	-302.308		18.7713	-309.551
22.3014	271.249		18.8713	265.357		22.3014	-309.078		18.8713	-317.034
22.4213	267.529		18.9713	261.232		22.4213	-311.24		18.9713	-317.776
22.5412	268.962		19.0713	259.365		22.5412	-309.141		19.0713	-312.118
22.6611	275.514		19.1713	261.089		22.6611	-304.884		19.1713	-302.298
22.781	284.859		19.2713	266.947		22.781	-296.484		19.2713	-291.507
22.9009	294.474		19.3713	276.41		22.9009	-286.419		19.3713	-282.478
23.0208	302.345		19.4713	288.091		23.0208	-277.384		19.4713	-276.279
23.1407	308.113		19.5713	300.059		23.1407	-270.67		19.5713	-272.095
23.2606	311.061		19.6713	310.001		23.2606	-266.963		19.6713	-268.407
23.3805	307.863		19.7713	315.889		23.3805	-268.343		19.7713	-264.225
23.5004	304.688		19.8713	316.681		23.5004	-272.119		19.8713	-259.848
23.6203	297.446		19.9713	312.685		23.6203	-279.554		19.9713	-256.729
23.7402	288.816		20.0713	305.4		23.7402	-288.89		20.0713	-256.712
23.8601	279.545		20.1713	296.897		23.8601	-296.087		20.1713	-261.071
23.98	272.631		20.2713	288.9		23.98	-304.337		20.2713	-269.894
24.0999	267.664		20.3713	282.173		24.0999	-308.355		20.3713	-281.92
24.2198	268.282		20.4713	276.46		24.2198	-309.136		20.4713	-294.792
24.3397	271.106		20.5713	271.204		24.3397	-305.825		20.5713	-305.611
24.4596	277.472		20.6713	266.277		24.4596	-300.105		20.6713	-311.9
24.5795	285.947		20.7713	262.333		24.5795	-291.439		20.7713	-312.488
24.6994	295.287		20.8713	260.627		24.6994	-282.457		20.8713	-307.848
24.8193	301.97		20.9713	262.317		24.8193	-275.651		20.9713	-299.885
24.9392	307.283		21.0713	267.803		24.9392	-268.468		21.0713	-291.12
25.0591	308.44		21.1713	276.489		25.0591	-267.663		21.1713	-283.551
25.179	306.645		21.2713	286.983		25.179	-269.005		21.2713	-277.9
25.2989	301.344		21.3713	297.487		25.2989	-275.064		21.3713	-273.558
25.4188	293.286		21.4713	306.017		25.4188	-282.04		21.4713	-269.505
25.5387	283.899		21.5713	310.999		25.5387	-291.208		21.5713	-265.173
25.6586	276.472		21.6713	311.717		25.6586	-297.116		21.6713	-261.022
25.7785	271.072		21.7713	308.521		25.7785	-304.105		21.7713	-258.406
25.8984	267.8		21.8713	302.663		25.8984	-307.64		21.8713	-258.839
26.0183	269.721		21.9713	295.734		26.0183	-306.319		21.9713	-263.217
26.1382	275.287		22.0713	288.989		26.1382	-302.377		22.0713	-271.338
26.2581	281.11		22.1713	282.913		26.2581	-295.331		22.1713	-281.937
26.378	289.481		22.2713	277.365		26.378	-287.18		22.2713	-292.932
26.4979	295.828		22.3713	272.111		26.4979	-279.117		22.3713	-301.945
26.6178	301.996		22.4713	267.286		26.6178	-273.278		22.4713	-307.094
26.7377	305.954		22.5713	263.603		26.7377	-269.794		22.5713	-307.599
26.8576	304.801		22.6713	262.153		26.8576	-269.337		22.6713	-303.985
26.9775	302.286		22.7713	263.862		26.9775	-271.278		22.7713	-297.78
27.0974	296.434		22.8713	268.952		27.0974	-276.266		22.8713	-290.855
27.2173	287.677		22.9713	276.781		27.2173	-283.45		22.9713	-284.612
27.3372	280.672		23.0713	286.067		27.3372	-291.748		23.0713	-279.471
27.4571	276.685		23.1713	295.16		27.4571	-298.087		23.1713	-275.014
27.577	270.443		23.2713	302.394		27.577	-302.374		23.2713	-270.63
27.6969	269.54		23.3713	306.543		27.6969	-303.302		23.3713	-266.145
27.8168	273.936		23.4713	307.128		27.8168	-300.321		23.4713	-262.215
27.9367	277.714		23.5713	304.54		27.9367	-295.393		23.5713	-260.104
28.0566	284.652		23.6713	299.825		28.0566	-288.705		23.6713	-261.026
28.1765	290.867		23.7713	294.205		28.1765	-282.41		23.7713	-265.493
28.2964	297.961		23.8713	288.554		28.2964	-275.327		23.8713	-273.045
28.4163	300.644		23.9713	283.166		28.4163	-271.34		23.9713	-282.372
28.5362	301.514		24.0713	277.978		28.5362	-271.758		24.0713	-291.601
28.6561	299.565		24.1713	272.965		28.6561	-272.951		24.1713	-298.801
28.776	294.329		24.2713	268.427		28.776	-277.716		24.2713	-302.625
28.8959	289.362		24.3713	265.119		28.8959	-282.347		24.3713	-302.705
29.0158	282.214		24.4713	264.022		29.0158	-289.237		24.4713	-299.679
29.1357	277.058		24.5713	265.872		29.1357	-293.396		24.5713	-294.828
29.2556	273.282		24.6713	270.72		29.2556	-297.181		24.6713	-289.498
29.3755	271.709		24.7713	277.824		29.3755	-299.807		24.7713	-284.56
29.4954	273.513		24.8713	285.913		29.4954	-297.921		24.8713	-280.154
29.6153	277.078		24.9713	293.484		29.6153	-294.519		24.9713	-275.961
29.7352	282.459		25.0713	299.207		29.7352	-288.865		25.0713	-271.647
29.8551	288.741		25.1713	302.232		29.8551	-283.043		25.1713	-267.342
29.975	294.135		25.2713	302.361		29.975	-277.448		25.2713	-263.852
30.0949	297.488		25.3713	300.059		30.0949	-273.935		25.3713	-262.361
30.2148	298.319		25.4713	296.223		30.2148	-271.539		25.4713	-263.821
30.3347	298.359		25.5713	291.764		30.3347	-271.562		25.5713	-268.406
30.4546	294.88		25.6713	287.215		30.4546	-275.4		25.6713	-275.396
30.5745	290.336		25.7713	282.674		30.5745	-279.657		25.7713	-283.413
30.6944	284.767		25.8713	278.11		30.6944	-284.347		25.8713	-290.784
30.8143	279.481		25.9713	273.632		30.8143	-290.122		25.9713	-296.053
30.9342	275.786		26.0713	269.676		30.9342	-294.222		26.0713	-298.425
31.0541	274.395		26.1713	267.008		31.0541	-296.407		26.1713	-297.938
31.174	274.643		26.2713	266.466		31.174	-295.809		26.2713	-295.33
31.2939	275.437		26.3713	268.561		31.2939	-294.559		26.3713	-291.624
31.4138	279.912		26.4713	273.135		31.4138	-290.81		26.4713	-287.698
31.5337	284.843		26.5713	279.379		31.5337	-286.107		26.5713	-283.963
31.6536	289.2		26.6713	286.088		31.6536	-279.368		26.6713	-280.353
31.7735	293.405		26.7713	292.01		31.7735	-275.851		26.7713	-276.614
31.8934	295.459		26.8713	296.187		31.8934	-273.274		26.8713	-272.633
32.0133	296.604		26.9713	298.139		32.0133	-273.059		26.9713	-268.764
32.1332	295.063		27.0713	297.897		32.1332	-274.53		27.0713	-265.885
32.2531	291.082		27.1713	295.935		32.2531	-276.082		27.1713	-265.052
32.373	286.451		27.2713	292.951		32.373	-281.413		27.2713	-266.924
32.4929	281.821		27.3713	289.529		32.4929	-285.385		27.3713	-271.381
32.6128	278.01		27.4713	285.929		32.6128	-290.232		27.4713	-277.553
32.7327	275.347		27.5713	282.161		32.7327	-292.68		27.5713	-284.121
32.8526	273.296		27.6713	278.251		32.8526	-294.49		27.6713	-289.711
32.9725	275.893		27.7713	274.411		32.9725	-293.853		27.7713	-293.324
33.0924	277.993		27.8713	271.125		33.0924	-291.626		27.8713	-294.585
33.2123	280.705		27.9713	269.094		33.2123	-286.92		27.9713	-293.77
33.3322	286.131		28.0713	268.999		33.3322	-282.666		28.0713	-291.595
33.4521	290.803		28.1713	271.172		33.4521	-279.017		28.1713	-288.831
33.572	293.008		28.2713	275.349		33.572	-275.696		28.2713	-285.979
33.6919	292.773		28.3713	280.703		33.6919	-274.943		28.3713	-283.152
33.8118	293.118		28.4713	286.12		33.8118	-273.902		28.4713	-280.198
33.9317	291.121		28.5713	290.577		33.9317	-276.485		28.5713	-276.949
34.0516	287.86		28.6713	293.434		34.0516	-278.405		28.6713	-273.461
34.1715	284.236		28.7713	294.489		34.1715	-282.64		28.7713	-270.208
34.2914	281.913		28.8713	293.927		34.2914	-286.411		28.8713	-268.037
34.4113	277.648		28.9713	292.199		34.4113	-288.943		28.9713	-267.818
34.5312	276.164		29.0713	289.83		34.5312	-291.109		29.0713	-269.955
34.6511	276.725		29.1713	287.177		34.6511	-291.597		29.1713	-274.148
34.771	278.303		29.2713	284.357		34.771	-289.441		29.2713	-279.454
34.8909	280.594		29.3713	281.347		34.8909	-286.381		29.3713	-284.647
35.0108	284.317		29.4713	278.185		35.0108	-283.344		29.4713	-288.633
35.1307	286.885		29.5713	275.117		35.1307	-279.649		29.5713	-290.78
35.2506	288.988		29.6713	272.617		35.2506	-277.671		29.6713	-291.053
35.3705	292.408		29.7713	271.31		35.3705	-276.813		29.7713	-289.912
35.4904	290.912		29.8713	271.713		35.4904	-276.536		29.8713	-288.036
35.6103	289.034		29.9713	273.97		35.6103	-277.92		29.9713	-285.986
35.7302	285.92		30.0713	277.699		35.7302	-280.987		30.0713	-283.987
35.8501	283.941		30.1713	282.053		35.8501	-282.193		30.1713	-281.984
35.97	281.172		30.2713	286.086		35.97	-285.384		30.2713	-279.768
36.0899	278.878		30.3713	289.063		36.0899	-287.001		30.3713	-277.21
36.2098	278.513		30.4713	290.645		36.2098	-288.508		30.4713	-274.446
36.3297	278.447		30.5713	290.863		36.3297	-288.564		30.5713	-271.98
36.4496	279.839		30.6713	290.012		36.4496	-286.964		30.6713	-270.577
36.5695	282.462		30.7713	288.496		36.5695	-285.005		30.7713	-270.918
36.6894	285.334		30.8713	286.688		36.6894	-283.204		30.8713	-273.191
36.8093	286.249		30.9713	284.767		36.8093	-280.346		30.9713	-276.927
36.9292	287.958		31.0713	282.744		36.9292	-278.573		31.0713	-281.17
37.0491	289.825		31.1713	280.562		37.0491	-276.648		31.1713	-284.874
37.169	289.897		31.2713	278.262		37.169	-277.035		31.2713	-287.276
37.2889	287.859		31.3713	276.09		37.2889	-278.341		31.3713	-288.107
37.4088	284.938		31.4713	274.458		37.4088	-279.651		31.4713	-287.601
37.5287	282.974		31.5713	273.849		37.5287	-284.489		31.5713	-286.297
37.6486	279.74		31.6713	274.604		37.6486	-287.197		31.6713	-284.771
37.7685	277.607		31.7713	276.73		37.7685	-287.666		31.7713	-283.371
37.8884	277.67		31.8713	279.795		37.8884	-288.926		31.8713	-282.124
38.0083	277.322		31.9713	283.045		38.0083	-287.041		31.9713	-280.859
38.1282	278.989		32.0713	285.734		38.1282	-285.687		32.0713	-279.352
38.2481	282.025		32.1713	287.393		38.2481	-285.147		32.1713	-277.515
38.368	285.418		32.2713	287.92		38.368	-281.832		32.2713	-275.546
38.4879	289.406		32.3713	287.517		38.4879	-278.836		32.3713	-273.919
38.6078	289.998		32.4713	286.52		38.6078	-275.871		32.4713	-273.251
38.7277	291.662		32.5713	285.258		38.7277	-274.185		32.5713	-273.998
38.8476	290.662		32.6713	283.953		38.8476	-276.03		32.6713	-276.163
38.9675	288.863		32.7713	282.67		38.9675	-276.939		32.7713	-279.206
39.0874	286.353		32.8713	281.355		39.0874	-281.085		32.8713	-282.28
39.2073	281.772		32.9713	279.937		39.2073	-282.877		32.9713	-284.596
39.3272	279.711		33.0713	278.452		39.3272	-287.002		33.0713	-285.7
39.4471	275.822		33.1713	277.112		39.4471	-289.911		33.1713	-285.582
39.567	274.995		33.2713	276.249		39.567	-290.803		33.2713	-284.605
39.6869	275.058		33.3713	276.208		39.6869	-290.8		33.3713	-283.298
39.8068	276.049		33.4713	277.19		39.8068	-288.801		33.4713	-282.093
39.9267	279.151		33.5713	279.087		39.9267	-286.554		33.5713	-281.178
40.0466	283.659		33.6713	281.448		40.0466	-282.58		33.6713	-280.484
40.1665	289.043		33.7713	283.635		40.1665	-277.863		33.7713	-279.798
40.2864	291.649		33.8713	285.121		40.2864	-275.221		33.8713	-278.925
40.4063	294.302		33.9713	285.682		40.4063	-273.046		33.9713	-277.811
40.5262	293.565		34.0713	285.407		40.5262	-272.078		34.0713	-276.641
40.6461	291.34		34.1713	284.574		40.6461	-275.701		34.1713	-275.811
40.766	289.353		34.2713	283.512		40.766	-276.597		34.2713	-275.763
40.8859	283.315		34.3713	282.459		40.8859	-280.842		34.3713	-276.766
41.0058	278.826		34.4713	281.544		41.0058	-284.901		34.4713	-278.693
41.1257	275.923		34.5713	280.779		41.1257	-288.029		34.5713	-280.997
41.2456	274.354		34.6713	280.078		41.2456	-291.562		34.6713	-282.975
41.3655	271.573		34.7713	279.37		41.3655	-292.543		34.7713	-284.083
41.4854	272.048		34.8713	278.681		41.4854	-290.869		34.8713	-284.118
41.6053	276.677		34.9713	278.16		41.6053	-288.907		34.9713	-283.26
41.7252	279.305		35.0713	278.032		41.7252	-284.327		35.0713	-281.944
41.8451	284.976		35.1713	278.489		41.8451	-281.178		35.1713	-280.659
41.965	289.455		35.2713	279.593		41.965	-275.97		35.2713	-279.718
42.0849	293.316		35.3713	281.141		42.0849	-273.007		35.3713	-279.211
42.2048	294.495		35.4713	282.715		42.2048	-270.929		35.4713	-279.015
42.3247	294.529		35.5713	283.849		42.3247	-270.967		35.5713	-278.901
42.4446	291.513		35.6713	284.243		42.4446	-272.001		35.6713	-278.683
42.5645	287.792		35.7713	283.877		42.5645	-277.514		35.7713	-278.316
42.6844	281.751		35.8713	282.968		42.6844	-282.371		35.8713	-277.939
42.8043	278.517		35.9713	281.835		42.8043	-285.81		35.9713	-277.834
42.9242	274.214		36.0713	280.77		42.9242	-290.09		36.0713	-278.28
43.0441	271.482		36.1713	279.953		43.0441	-292.743		36.1713	-279.371
43.164	271.191		36.2713	279.451		43.164	-292.212		36.2713	-280.877
43.2839	273.219		36.3713	279.231		43.2839	-291.741		36.3713	-282.309
43.4038	276.052		36.4713	279.179		43.4038	-287.498		36.4713	-283.163
43.5237	281.104		36.5713	279.202		43.5237	-282.278		36.5713	-283.155
43.6436	286.093		36.6713	279.283		43.6436	-278.711		36.6713	-282.314
43.7635	289.666		36.7713	279.482		43.7635	-273.522		36.7713	-280.959
43.8834	293.652		36.8713	279.908		43.8834	-270.737		36.8713	-279.522
44.0033	294.512		36.9713	280.635		44.0033	-269.906		36.9713	-278.397
44.1232	293.15		37.0713	281.622		44.1232	-269.298		37.0713	-277.791
44.2431	290.608		37.1713	282.655		44.2431	-271.858		37.1713	-277.699
44.363	285.568		37.2713	283.406		44.363	-278.061		37.2713	-277.964
44.4829	281.17		37.3713	283.587		44.4829	-281.912		37.3713	-278.366
44.6028	276.965		37.4713	283.086		44.6028	-287.384		37.4713	-278.742
44.7227	271.941		37.5713	282.033		44.7227	-291.314		37.5713	-279.042
44.8426	270.24		37.6713	280.723		44.8426	-292.992		37.6713	-279.334
44.9625	270.538		37.7713	279.471		44.9625	-293.81		37.7713	-279.775
45.0824	273.536		37.8713	278.513		45.0824	-290.857		37.8713	-280.492
45.2023	277.556		37.9713	277.982		45.2023	-286.952		37.9713	-281.443
45.3222	282.338		38.0713	277.887		45.3222	-281.963		38.0713	-282.383
45.4421	289.208		38.1713	278.154		45.4421	-277.26		38.1713	-282.95
45.562	291.822		38.2713	278.659		45.562	-272.554		38.2713	-282.848
45.6819	295.403		38.3713	279.282		45.6819	-269.859		38.3713	-282.009
45.8018	295.844		38.4713	279.969		45.8018	-269.836		38.4713	-280.611
45.9217	293.608		38.5713	280.707		45.9217	-270.661		38.5713	-279.01
46.0416	289.045		38.6713	281.514		46.0416	-275.495		38.6713	-277.59
46.1615	282.615		38.7713	282.366		46.1615	-279.386		38.7713	-276.65
46.2814	278.08		38.8713	283.144		46.2814	-285.578		38.8713	-276.324
46.4013	272.389		38.9713	283.649		46.4013	-290.612		38.9713	-276.562
46.5212	270.159		39.0713	283.65		46.5212	-291.401		39.0713	-277.211
46.6411	269.152		39.1713	283.024		46.6411	-294.639		39.1713	-278.07
46.761	270.499		39.2713	281.833		46.761	-292.992		39.2713	-278.976
46.8809	276.011		39.3713	280.311		46.8809	-287.56		39.3713	-279.844
47.0008	279.603		39.4713	278.776		47.0008	-282.84		39.4713	-280.666
47.1207	285.03		39.5713	277.51		47.1207	-277.757		39.5713	-281.485
47.2406	291.907		39.6713	276.699		47.2406	-273.122		39.6713	-282.305
47.3605	294.977		39.7713	276.433		47.3605	-269.32		39.7713	-283.009
47.4804	295.233		39.8713	276.694		47.4804	-267.332		39.8713	-283.376
47.6003	293.85		39.9713	277.391		47.6003	-269.788		39.9713	-283.17
47.7202	290.291		40.0713	278.389		47.7202	-272.48		40.0713	-282.282
47.8401	284.541		40.1713	279.549		47.8401	-278.713		40.1713	-280.809
			40.2713	280.758					40.2713	-279.026
			40.3713	281.924					40.3713	-277.301
			40.4713	282.968					40.4713	-275.967
			40.5713	283.784					40.5713	-275.245
			40.6713	284.233					40.6713	-275.207
			40.7713	284.165					40.7713	-275.779
			40.8713	283.479					40.8713	-276.801
			40.9713	282.198					40.9713	-278.086
			41.0713	280.506					41.0713	-279.458
			41.1713	278.688					41.1713	-280.792
			41.2713	277.056					41.2713	-282.003
			41.3713	275.857					41.3713	-283.03
			41.4713	275.246					41.4713	-283.778
			41.5713	275.283					41.5713	-284.103
			41.6713	275.928					41.6713	-283.847
			41.7713	277.062					41.7713	-282.925
			41.8713	278.525					41.8713	-281.397
			41.9713	280.131					41.9713	-279.487
			42.0713	281.707					42.0713	-277.522
			42.1713	283.1					42.1713	-275.835
			42.2713	284.17					42.2713	-274.695
			42.3713	284.78					42.3713	-274.25
			42.4713	284.809					42.4713	-274.525
			42.5713	284.181					42.5713	-275.427
			42.6713	282.914					42.6713	-276.797
			42.7713	281.149					42.7713	-278.444
			42.8713	279.148					42.8713	-280.17
			42.9713	277.22					42.9713	-281.8
			43.0713	275.642					43.0713	-283.19
			43.1713	274.629					43.1713	-284.202
			43.2713	274.293					43.2713	-284.705
			43.3713	274.652					43.3713	-284.583
			43.4713	275.641					43.4713	-283.77
			43.5713	277.122					43.5713	-282.309
			43.6713	278.908					43.6713	-280.38
			43.7713	280.787					43.7713	-278.27
			43.8713	282.551					43.8713	-276.299
			43.9713	284.008					43.9713	-274.751
			44.0713	284.976					44.0713	-273.838
			44.1713	285.312					44.1713	-273.66
			44.2713	284.932					44.2713	-274.209
			44.3713	283.837					44.3713	-275.389
			44.4713	282.142					44.4713	-277.037
			44.5713	280.073					44.5713	-278.953
			44.6713	277.929					44.6713	-280.915
			44.7713	276.011					44.7713	-282.706
			44.8713	274.564					44.8713	-284.133
			44.9713	273.766					44.9713	-285.015
			45.0713	273.698					45.0713	-285.216
			45.1713	274.351					45.1713	-284.665
			45.2713	275.642					45.2713	-283.386
			45.3713	277.412					45.3713	-281.529
			45.4713	279.449					45.4713	-279.35
			45.5713	281.51					45.5713	-277.164
			45.6713	283.352					45.6713	-275.272
			45.7713	284.746					45.7713	-273.917
			45.8713	285.498					45.8713	-273.264
			45.9713	285.489					45.9713	-273.372
			46.0713	284.696					46.0713	-274.203
			46.1713	283.2					46.1713	-275.652
			46.2713	281.195					46.2713	-277.543
			46.3713	278.962					46.3713	-279.654
			46.4713	276.805					46.4713	-281.739
			46.5713	275.001					46.5713	-283.55
			46.6713	273.766					46.6713	-284.859
			46.7713	273.237					46.7713	-285.483
			46.8713	273.468					46.8713	-285.311
			46.9713	274.424					46.9713	-284.34
			47.0713	275.994					47.0713	-282.682
			47.1713	277.989					47.1713	-280.567
			47.2713	280.167					47.2713	-278.297
			47.3713	282.267					47.3713	-276.177
			47.4713	284.026					47.4713	-274.475
			47.5713	285.208					47.5713	-273.391
			47.6713	285.648					47.6713	-273.035
			47.7713	285.269					47.7713	-273.433
			47.8713	284.111					47.8713	-274.53
			47.9713	282.325					47.9713	-276.2
			48.0713	280.156					48.0713	-278.253
			48.1713	277.904					48.1713	-280.445

## Sheet: Fig3a
Fig3a
0.8MV/cm			0.55MV/cm			0.2MV/cm
Xaxis	Yaxis		Xaxis	Yaxis		Xaxis	Yaxis
0	0		0	0		0	0
0.02	-3.98e-07		0.02	0		0.02	0
0.04	-1.274e-06		0.04	-1e-06		0.04	-1e-06
0.06	-2.71e-06		0.06	-3e-06		0.06	-3e-06
0.08	-4.718e-06		0.08	-5e-06		0.08	-5e-06
0.1	-7.126e-06		0.1	-8e-06		0.1	-7e-06
0.12	-1.0063e-05		0.12	-1.1e-05		0.12	-1e-05
0.14	-1.3535e-05		0.14	-1.5e-05		0.14	-1.4e-05
0.16	-1.7541e-05		0.16	-1.8e-05		0.16	-1.8e-05
0.18	-2.2045e-05		0.18	-2.3e-05		0.18	-2.2e-05
0.2	-2.6964e-05		0.2	-2.8e-05		0.2	-2.7e-05
0.22	-3.2217e-05		0.22	-3.3e-05		0.22	-3.2e-05
0.24	-3.7744e-05		0.24	-3.9e-05		0.24	-3.7e-05
0.26	-4.3519e-05		0.26	-4.4e-05		0.26	-4.3e-05
0.28	-4.9528e-05		0.28	-5e-05		0.28	-5e-05
0.3	-5.5763e-05		0.3	-5.7e-05		0.3	-5.6e-05
0.32	-6.2215e-05		0.32	-6.3e-05		0.32	-6.3e-05
0.34	-6.8867e-05		0.34	-7e-05		0.34	-6.9e-05
0.36	-7.5691e-05		0.36	-7.7e-05		0.36	-7.6e-05
0.38	-8.2648e-05		0.38	-8.4e-05		0.38	-8.4e-05
0.4	-8.9693e-05		0.4	-9.1e-05		0.4	-9.1e-05
0.42	-9.6803e-05		0.42	-9.8e-05		0.42	-9.8e-05
0.44	-0.000103933		0.44	-0.000105		0.44	-0.000105
0.46	-0.000111032		0.46	-0.000112		0.46	-0.000113
0.48	-0.000118045		0.48	-0.000119		0.48	-0.00012
0.5	-0.000124917		0.5	-0.000126		0.5	-0.000127
0.52	-0.000131599		0.52	-0.000133		0.52	-0.000134
0.54	-0.000138043		0.54	-0.000139		0.54	-0.000141
0.56	-0.000144193		0.56	-0.000145		0.56	-0.000148
0.58	-0.000149994		0.58	-0.000151		0.58	-0.000154
0.6	-0.000155358		0.6	-0.000157		0.6	-0.00016
0.62	-0.000160162		0.62	-0.000162		0.62	-0.000165
0.64	-0.000164267		0.64	-0.000166		0.64	-0.000171
0.66	-0.000167569		0.66	-0.00017		0.66	-0.000176
0.68	-0.000169961		0.68	-0.000173		0.68	-0.00018
0.7	-0.000171561		0.7	-0.000176		0.7	-0.000183
0.72	-0.000172378		0.72	-0.000177		0.72	-0.000186
0.74	-0.000172359		0.74	-0.000178		0.74	-0.000189
0.76	-0.000171492		0.76	-0.000179		0.76	-0.000191
0.78	-0.000169789		0.78	-0.000178		0.78	-0.000192
0.8	-0.00016728		0.8	-0.000177		0.8	-0.000193
0.82	-0.000164002		0.82	-0.000175		0.82	-0.000194
0.84	-0.000159973		0.84	-0.000173		0.84	-0.000193
0.86	-0.000155211		0.86	-0.00017		0.86	-0.000192
0.88	-0.000149719		0.88	-0.000166		0.88	-0.000191
0.9	-0.00014349		0.9	-0.000161		0.9	-0.000189
0.92	-0.000136514		0.92	-0.000156		0.92	-0.000186
0.94	-0.000128805		0.94	-0.00015		0.94	-0.000183
0.96	-0.000120388		0.96	-0.000144		0.96	-0.000179
0.98	-0.000111281		0.98	-0.000137		0.98	-0.000175
1	-0.000101472		1	-0.000129		1	-0.00017
1.02	-9.094e-05		1.02	-0.000121		1.02	-0.000165
1.04	-7.9694e-05		1.04	-0.000112		1.04	-0.000159
1.06	-6.7839e-05		1.06	-0.000102		1.06	-0.000153
1.08	-5.5481e-05		1.08	-9.2e-05		1.08	-0.000146
1.1	-4.2738e-05		1.1	-8.2e-05		1.1	-0.000139
1.12	-2.9722e-05		1.12	-7.1e-05		1.12	-0.000131
1.14	-1.6528e-05		1.14	-6e-05		1.14	-0.000124
1.16	-3.24e-06		1.16	-4.9e-05		1.16	-0.000116
1.18	1.0489e-05		1.18	-3.8e-05		1.18	-0.000107
1.2	2.3731e-05		1.2	-2.7e-05		1.2	-9.9e-05
1.22	3.6757e-05		1.22	-1.6e-05		1.22	-9.1e-05
1.24	4.9411e-05		1.24	-5e-06		1.24	-8.2e-05
1.26	6.1556e-05		1.26	1e-05		1.26	-7.4e-05
1.28	7.3087e-05		1.28	2e-05		1.28	-6.6e-05
1.3	8.3917e-05		1.3	3e-05		1.3	-5.8e-05
1.32	9.3982e-05		1.32	3e-05		1.32	-5e-05
1.34	0.000103223		1.34	4e-05		1.34	-4.2e-05
1.36	0.000111585		1.36	5e-05		1.36	-3.4e-05
1.38	0.000118991		1.38	6e-05		1.38	-2.7e-05
1.4	0.00012535		1.4	6e-05		1.4	-2.1e-05
1.42	0.000130574		1.42	7e-05		1.42	-1.4e-05
1.44	0.000134581		1.44	7e-05		1.44	-9e-06
1.46	0.000137296		1.46	8e-05		1.46	-3e-06
1.48	0.000138649		1.48	8e-05		1.48	0
1.5	0.000138584		1.5	8e-05		1.5	1e-05
1.52	0.000137056		1.52	8e-05		1.52	1e-05
1.54	0.00013404		1.54	8e-05		1.54	1e-05
1.56	0.000129519		1.56	8e-05		1.56	1e-05
1.58	0.000123481		1.58	8e-05		1.58	2e-05
1.6	0.000115906		1.6	7e-05		1.6	2e-05
1.62	0.000106768		1.62	7e-05		1.62	2e-05
1.64	9.6032e-05		1.64	6e-05		1.64	2e-05
1.66	8.3674e-05		1.66	5e-05		1.66	1e-05
1.68	6.9695e-05		1.68	4e-05		1.68	1e-05
1.7	5.4165e-05		1.7	3e-05		1.7	1e-05
1.72	3.7174e-05		1.72	2e-05		1.72	1e-05
1.74	1.8757e-05		1.74	1e-05		1.74	0
1.76	-1.117e-06		1.76	-3e-06		1.76	-4e-06
1.78	-2.2473e-05		1.78	-1.8e-05		1.78	-1e-05
1.8	-4.5276e-05		1.8	-3.4e-05		1.8	-1.7e-05
1.82	-6.9429e-05		1.82	-5.2e-05		1.82	-2.4e-05
1.84	-9.484e-05		1.84	-7e-05		1.84	-3.2e-05
1.86	-0.000121446		1.86	-8.9e-05		1.86	-4.1e-05
1.88	-0.000149181		1.88	-0.000109		1.88	-5e-05
1.9	-0.000177915		1.9	-0.00013		1.9	-6e-05
1.92	-0.00020742		1.92	-0.000151		1.92	-7.1e-05
1.94	-0.000237431		1.94	-0.000173		1.94	-8.2e-05
1.96	-0.000267702		1.96	-0.000196		1.96	-9.3e-05
1.98	-0.000298014		1.98	-0.000218		1.98	-0.000105
2	-0.000328164		2	-0.000241		2	-0.000116
2.02	-0.000357964		2.02	-0.000263		2.02	-0.000128
2.04	-0.000387246		2.04	-0.000285		2.04	-0.00014
2.06	-0.000415876		2.06	-0.000306		2.06	-0.000152
2.08	-0.000443763		2.08	-0.000328		2.08	-0.000164
2.1	-0.000470818		2.1	-0.000348		2.1	-0.000176
2.12	-0.000496922		2.12	-0.000368		2.12	-0.000188
2.14	-0.000521908		2.14	-0.000388		2.14	-0.000199
2.16	-0.000545594		2.16	-0.000406		2.16	-0.00021
2.18	-0.000567809		2.18	-0.000423		2.18	-0.000221
2.2	-0.000588384		2.2	-0.00044		2.2	-0.000232
2.22	-0.000607152		2.22	-0.000455		2.22	-0.000242
2.24	-0.000623932		2.24	-0.000468		2.24	-0.000251
2.26	-0.000638601		2.26	-0.00048		2.26	-0.00026
2.28	-0.00065101		2.28	-0.000491		2.28	-0.000268
2.3	-0.000661029		2.3	-0.0005		2.3	-0.000275
2.32	-0.000668531		2.32	-0.000507		2.32	-0.000282
2.34	-0.000673376		2.34	-0.000512		2.34	-0.000287
2.36	-0.00067543		2.36	-0.000515		2.36	-0.000292
2.38	-0.000674604		2.38	-0.000516		2.38	-0.000296
2.4	-0.000670858		2.4	-0.000515		2.4	-0.000299
2.42	-0.000664185		2.42	-0.000512		2.42	-0.0003
2.44	-0.000654534		2.44	-0.000506		2.44	-0.000301
2.46	-0.000641813		2.46	-0.000499		2.46	-0.000301
2.48	-0.000625949		2.48	-0.000489		2.48	-0.000299
2.5	-0.000606907		2.5	-0.000477		2.5	-0.000297
2.52	-0.000584687		2.52	-0.000462		2.52	-0.000293
2.54	-0.000559324		2.54	-0.000445		2.54	-0.000288
2.56	-0.000530854		2.56	-0.000426		2.56	-0.000282
2.58	-0.000499329		2.58	-0.000404		2.58	-0.000275
2.6	-0.000464874		2.6	-0.000381		2.6	-0.000266
2.62	-0.000427694		2.62	-0.000355		2.62	-0.000257
2.64	-0.000387983		2.64	-0.000328		2.64	-0.000247
2.66	-0.000345815		2.66	-0.000298		2.66	-0.000235
2.68	-0.000301194		2.68	-0.000267		2.68	-0.000223
2.7	-0.000254208		2.7	-0.000234		2.7	-0.00021
2.72	-0.000205144		2.72	-0.0002		2.72	-0.000196
2.74	-0.000154368		2.74	-0.000164		2.74	-0.000181
2.76	-0.000102218		2.76	-0.000127		2.76	-0.000165
2.78	-4.8971e-05		2.78	-8.9e-05		2.78	-0.000149
2.8	5.14e-06		2.8	-5.1e-05		2.8	-0.000132
2.82	5.9889e-05		2.82	-1.2e-05		2.82	-0.000115
2.84	0.000115036		2.84	3e-05		2.84	-9.7e-05
2.86	0.00017023		2.86	7e-05		2.86	-7.9e-05
2.88	0.00022543		2.88	0.00011		2.88	-6.1e-05
2.9	0.000280361		2.9	0.00015		2.9	-4.3e-05
2.92	0.000334732		2.92	0.00019		2.92	-2.5e-05
2.94	0.000388213		2.94	0.00022		2.94	-7e-06
2.96	0.000440532		2.96	0.00026		2.96	1e-05
2.98	0.000491447		2.98	0.0003		2.98	3e-05
3	0.000540771		3	0.00033		3	5e-05
3.02	0.000588369		3.02	0.00037		3.02	6e-05
3.04	0.000634204		3.04	0.0004		3.04	8e-05
3.06	0.000678271		3.06	0.00044		3.06	0.0001
3.08	0.00072054		3.08	0.00047		3.08	0.00011
3.1	0.000760921		3.1	0.0005		3.1	0.00013
3.12	0.000799333		3.12	0.00052		3.12	0.00014
3.14	0.000835823		3.14	0.00055		3.14	0.00016
3.16	0.000870536		3.16	0.00058		3.16	0.00017
3.18	0.00090361		3.18	0.0006		3.18	0.00018
3.2	0.000935041		3.2	0.00063		3.2	0.00019
3.22	0.000964762		3.22	0.00065		3.22	0.00021
3.24	0.000992737		3.24	0.00067		3.24	0.00022
3.26	0.001019		3.26	0.00069		3.26	0.00023
3.28	0.00104363		3.28	0.00071		3.28	0.00024
3.3	0.00106674		3.3	0.00072		3.3	0.00025
3.32	0.00108851		3.32	0.00074		3.32	0.00025
3.34	0.00110913		3.34	0.00075		3.34	0.00026
3.36	0.0011289		3.36	0.00077		3.36	0.00027
3.38	0.00114969		3.38	0.00078		3.38	0.00028
3.4	0.00116882		3.4	0.0008		3.4	0.00028
3.42	0.00118816		3.42	0.00081		3.42	0.00029
3.44	0.00120812		3.44	0.00082		3.44	0.00029
3.46	0.00122893		3.46	0.00084		3.46	0.0003
3.48	0.00125099		3.48	0.00085		3.48	0.00031
3.5	0.00127474		3.5	0.00087		3.5	0.00031
3.52	0.00130073		3.52	0.00089		3.52	0.00032
3.54	0.00132962		3.54	0.00091		3.54	0.00032
3.56	0.00136202		3.56	0.00093		3.56	0.00033
3.58	0.00139847		3.58	0.00095		3.58	0.00034
3.6	0.0014395		3.6	0.00098		3.6	0.00035
3.62	0.00148566		3.62	0.00101		3.62	0.00036
3.64	0.00153754		3.64	0.00105		3.64	0.00037
3.66	0.00159572		3.66	0.00109		3.66	0.00038
3.68	0.00166073		3.68	0.00113		3.68	0.00039
3.7	0.00173296		3.7	0.00118		3.7	0.0004
3.72	0.00181283		3.72	0.00123		3.72	0.00042
3.74	0.0019008		3.74	0.00129		3.74	0.00044
3.76	0.0019973		3.76	0.00136		3.76	0.00046
3.78	0.00210271		3.78	0.00143		3.78	0.00048
3.8	0.00221732		3.8	0.0015		3.8	0.0005
3.82	0.00234136		3.82	0.00159		3.82	0.00053
3.84	0.00247498		3.84	0.00168		3.84	0.00056
3.86	0.00261833		3.86	0.00177		3.86	0.00059
3.88	0.00277153		3.88	0.00188		3.88	0.00062
3.9	0.00293467		3.9	0.00199		3.9	0.00066
3.92	0.00310781		3.92	0.0021		3.92	0.0007
3.94	0.0032909		3.94	0.00223		3.94	0.00074
3.96	0.00348376		3.96	0.00236		3.96	0.00078
3.98	0.00368609		3.98	0.0025		3.98	0.00083
4	0.00389746		4	0.00264		4	0.00087
4.02	0.00411735		4.02	0.00279		4.02	0.00092
4.04	0.00434508		4.04	0.00294		4.04	0.00098
4.06	0.00457983		4.06	0.0031		4.06	0.00103
4.08	0.00482064		4.08	0.00327		4.08	0.00109
4.1	0.00506649		4.1	0.00343		4.1	0.00114
4.12	0.00531641		4.12	0.0036		4.12	0.0012
4.14	0.00556927		4.14	0.00378		4.14	0.00126
4.16	0.00582362		4.16	0.00395		4.16	0.00132
4.18	0.00607773		4.18	0.00412		4.18	0.00138
4.2	0.00632967		4.2	0.0043		4.2	0.00144
4.22	0.00657731		4.22	0.00447		4.22	0.0015
4.24	0.00681838		4.24	0.00463		4.24	0.00156
4.26	0.00705044		4.26	0.00479		4.26	0.00162
4.28	0.00727094		4.28	0.00494		4.28	0.00167
4.3	0.00747717		4.3	0.00508		4.3	0.00172
4.32	0.0076662		4.32	0.00521		4.32	0.00177
4.34	0.00783493		4.34	0.00533		4.34	0.00181
4.36	0.0079801		4.36	0.00543		4.36	0.00185
4.38	0.00809832		4.38	0.00551		4.38	0.00188
4.4	0.00818613		4.4	0.00557		4.4	0.0019
4.42	0.00823993		4.42	0.00561		4.42	0.00191
4.44	0.00825603		4.44	0.00562		4.44	0.00192
4.46	0.0082307		4.46	0.0056		4.46	0.00192
4.48	0.00816019		4.48	0.00555		4.48	0.0019
4.5	0.00804086		4.5	0.00547		4.5	0.00187
4.52	0.00786888		4.52	0.00536		4.52	0.00183
4.54	0.00764043		4.54	0.0052		4.54	0.00178
4.56	0.00735133		4.56	0.005		4.56	0.00171
4.58	0.00699795		4.58	0.00476		4.58	0.00163
4.6	0.00657665		4.6	0.00448		4.6	0.00153
4.62	0.00608405		4.62	0.00414		4.62	0.00141
4.64	0.00551708		4.64	0.00375		4.64	0.00127
4.66	0.00487288		4.66	0.00331		4.66	0.00112
4.68	0.00414885		4.68	0.00281		4.68	0.00094
4.7	0.00334266		4.7	0.00226		4.7	0.00074
4.72	0.00245231		4.72	0.00165		4.72	0.00053
4.74	0.00147612		4.74	0.00098		4.74	0.00029
4.76	0.000412814		4.76	0.00026		4.76	3e-05
4.78	-0.000738525		4.78	-0.000534		4.78	-0.000256
4.8	-0.00197858		4.8	-0.001385		4.8	-0.000561
4.82	-0.00330756		4.82	-0.002296		4.82	-0.000889
4.84	-0.00472507		4.84	-0.003269		4.84	-0.001238
4.86	-0.00622998		4.86	-0.004302		4.86	-0.00161
4.88	-0.00782045		4.88	-0.005395		4.88	-0.002003
4.9	-0.00949412		4.9	-0.006544		4.9	-0.002418
4.92	-0.0112481		4.92	-0.007749		4.92	-0.002853
4.94	-0.013079		4.94	-0.009008		4.94	-0.003307
4.96	-0.0149825		4.96	-0.010316		4.96	-0.00378
4.98	-0.0169533		4.98	-0.011671		4.98	-0.004271
5	-0.0189853		5	-0.013069		5	-0.004777
5.02	-0.021072		5.02	-0.014505		5.02	-0.005297
5.04	-0.0232059		5.04	-0.015973		5.04	-0.00583
5.06	-0.0253791		5.06	-0.017469		5.06	-0.006373
5.08	-0.0275827		5.08	-0.018987		5.08	-0.006925
5.1	-0.0298072		5.1	-0.020519		5.1	-0.007482
5.12	-0.0320424		5.12	-0.022059		5.12	-0.008042
5.14	-0.0342777		5.14	-0.023599		5.14	-0.008603
5.16	-0.0365015		5.16	-0.025132		5.16	-0.009162
5.18	-0.0387019		5.18	-0.026648		5.18	-0.009715
5.2	-0.040866		5.2	-0.02814		5.2	-0.010259
5.22	-0.0429806		5.22	-0.029598		5.22	-0.010792
5.24	-0.0450316		5.24	-0.031013		5.24	-0.011308
5.26	-0.0470048		5.26	-0.032374		5.26	-0.011806
5.28	-0.0488856		5.28	-0.033671		5.28	-0.01228
5.3	-0.0506593		5.3	-0.034894		5.3	-0.012728
5.32	-0.052311		5.32	-0.036032		5.32	-0.013145
5.34	-0.0538253		5.34	-0.037076		5.34	-0.013527
5.36	-0.0551869		5.36	-0.038014		5.36	-0.01387
5.38	-0.0563802		5.38	-0.038835		5.38	-0.014171
5.4	-0.0573903		5.4	-0.03953		5.4	-0.014426
5.42	-0.0582021		5.42	-0.040087		5.42	-0.01463
5.44	-0.0588013		5.44	-0.040496		5.44	-0.01478
5.46	-0.0591731		5.46	-0.040748		5.46	-0.014872
5.48	-0.0593034		5.48	-0.040833		5.48	-0.014903
5.5	-0.0591786		5.5	-0.040741		5.5	-0.014869
5.52	-0.0587858		5.52	-0.040462		5.52	-0.014767
5.54	-0.0581128		5.54	-0.03999		5.54	-0.014593
5.56	-0.0571481		5.56	-0.039315		5.56	-0.014345
5.58	-0.0558809		5.58	-0.038431		5.58	-0.01402
5.6	-0.0543016		5.6	-0.037331		5.6	-0.013615
5.62	-0.0524016		5.62	-0.036008		5.62	-0.013129
5.64	-0.0501734		5.64	-0.034459		5.64	-0.01256
5.66	-0.0476109		5.66	-0.032678		5.66	-0.011907
5.68	-0.0447093		5.68	-0.030664		5.68	-0.011167
5.7	-0.0414652		5.7	-0.028412		5.7	-0.010341
5.72	-0.0378768		5.72	-0.025924		5.72	-0.009429
5.74	-0.0339437		5.74	-0.023198		5.74	-0.00843
5.76	-0.0296674		5.76	-0.020237		5.76	-0.007346
5.78	-0.0250509		5.78	-0.017041		5.78	-0.006176
5.8	-0.0200994		5.8	-0.013617		5.8	-0.004924
5.82	-0.0148199		5.82	-0.009968		5.82	-0.00359
5.84	-0.00922144		5.84	-0.006101		5.84	-0.002178
5.86	-0.00331519		5.86	-0.002024		5.86	-0.000691
5.88	0.00288605		5.88	0.00225		5.88	0.00087
5.9	0.00936859		5.9	0.00672		5.9	0.00249
5.92	0.0161154		5.92	0.01136		5.92	0.00418
5.94	0.023106		5.94	0.01617		5.94	0.00593
5.96	0.030318		5.96	0.02113		5.96	0.00773
5.98	0.0377264		5.98	0.02622		5.98	0.00957
6	0.0453042		6	0.03141		6	0.01145
6.02	0.0530218		6.02	0.0367		6.02	0.01337
6.04	0.0608474		6.04	0.04206		6.04	0.0153
6.06	0.0687468		6.06	0.04747		6.06	0.01726
6.08	0.0766839		6.08	0.0529		6.08	0.01921
6.1	0.0846204		6.1	0.05832		6.1	0.02117
6.12	0.0925159		6.12	0.06372		6.12	0.02311
6.14	0.100328		6.14	0.06905		6.14	0.02503
6.16	0.108014		6.16	0.07429		6.16	0.02692
6.18	0.115527		6.18	0.07942		6.18	0.02876
6.2	0.122822		6.2	0.0844		6.2	0.03055
6.22	0.129851		6.22	0.08919		6.22	0.03228
6.24	0.136566		6.24	0.09377		6.24	0.03393
6.26	0.14292		6.26	0.09811		6.26	0.03549
6.28	0.148863		6.28	0.10217		6.28	0.03696
6.3	0.154347		6.3	0.10592		6.3	0.03832
6.32	0.159326		6.32	0.10933		6.32	0.03956
6.34	0.163753		6.34	0.11237		6.34	0.04067
6.36	0.167583		6.36	0.11502		6.36	0.04163
6.38	0.170772		6.38	0.11723		6.38	0.04245
6.4	0.17328		6.4	0.11898		6.4	0.04311
6.42	0.175068		6.42	0.12026		6.42	0.0436
6.44	0.176101		6.44	0.12103		6.44	0.04392
6.46	0.176346		6.46	0.12127		6.46	0.04405
6.48	0.175776		6.48	0.12096		6.48	0.04398
6.5	0.174366		6.5	0.12009		6.5	0.04372
6.52	0.172095		6.52	0.11864		6.52	0.04325
6.54	0.168949		6.54	0.1166		6.54	0.04258
6.56	0.164916		6.56	0.11396		6.56	0.04169
6.58	0.159991		6.58	0.11071		6.58	0.04059
6.6	0.154173		6.6	0.10685		6.6	0.03927
6.62	0.147466		6.62	0.10239		6.62	0.03773
6.64	0.139881		6.64	0.09733		6.64	0.03597
6.66	0.131432		6.66	0.09167		6.66	0.034
6.68	0.122139		6.68	0.08542		6.68	0.03181
6.7	0.112028		6.7	0.07861		6.7	0.02941
6.72	0.101128		6.72	0.07124		6.72	0.0268
6.74	0.0894735		6.74	0.06334		6.74	0.024
6.76	0.0771037		6.76	0.05492		6.76	0.021
6.78	0.064062		6.78	0.04603		6.78	0.01782
6.8	0.0503955		6.8	0.03669		6.8	0.01446
6.82	0.0361547		6.82	0.02692		6.82	0.01094
6.84	0.021393		6.84	0.01677		6.84	0.00726
6.86	0.00616646		6.86	0.00627		6.86	0.00345
6.88	-0.00946951		6.88	-0.004533		6.88	-0.000493
6.9	-0.0254632		6.9	-0.015612		6.9	-0.004548
6.92	-0.0417513		6.92	-0.026922		6.92	-0.008701
6.94	-0.058267		6.94	-0.038415		6.94	-0.012936
6.96	-0.0749422		6.96	-0.050045		6.96	-0.017234
6.98	-0.0917081		6.98	-0.061763		6.98	-0.021579
7	-0.108495		7	-0.07352		7	-0.025952
7.02	-0.125231		7.02	-0.085265		7.02	-0.030334
7.04	-0.141848		7.04	-0.096947		7.04	-0.034704
7.06	-0.158274		7.06	-0.108514		7.06	-0.039044
7.08	-0.174439		7.08	-0.119915		7.08	-0.043332
7.1	-0.190276		7.1	-0.131099		7.1	-0.047549
7.12	-0.205714		7.12	-0.142014		7.12	-0.051673
7.14	-0.220687		7.14	-0.152609		7.14	-0.055683
7.16	-0.235129		7.16	-0.162835		7.16	-0.05956
7.18	-0.248974		7.18	-0.172641		7.18	-0.063282
7.2	-0.26216		7.2	-0.181979		7.2	-0.06683
7.22	-0.274624		7.22	-0.190801		7.22	-0.070183
7.24	-0.286306		7.24	-0.199063		7.24	-0.073321
7.26	-0.297148		7.26	-0.206717		7.26	-0.076227
7.28	-0.307094		7.28	-0.213722		7.28	-0.078881
7.3	-0.316088		7.3	-0.220035		7.3	-0.081265
7.32	-0.324079		7.32	-0.225617		7.32	-0.083363
7.34	-0.331016		7.34	-0.230429		7.34	-0.085158
7.36	-0.336853		7.36	-0.234436		7.36	-0.086636
7.38	-0.341543		7.38	-0.237603		7.38	-0.087781
7.4	-0.345045		7.4	-0.239899		7.4	-0.088582
7.42	-0.34732		7.42	-0.241296		7.42	-0.089026
7.44	-0.348333		7.44	-0.241768		7.44	-0.089103
7.46	-0.348051		7.46	-0.24129		7.46	-0.088803
7.48	-0.346445		7.48	-0.239843		7.48	-0.08812
7.5	-0.34349		7.5	-0.237409		7.5	-0.087045
7.52	-0.339166		7.52	-0.233975		7.52	-0.085576
7.54	-0.333455		7.54	-0.229528		7.54	-0.083707
7.56	-0.326345		7.56	-0.224062		7.56	-0.081439
7.58	-0.317826		7.58	-0.217572		7.58	-0.07877
7.6	-0.307896		7.6	-0.210058		7.6	-0.075704
7.62	-0.296554		7.62	-0.201524		7.62	-0.072243
7.64	-0.283806		7.64	-0.191976		7.64	-0.068393
7.66	-0.269663		7.66	-0.181426		7.66	-0.064161
7.68	-0.254138		7.68	-0.16989		7.68	-0.059557
7.7	-0.237253		7.7	-0.157387		7.7	-0.054591
7.72	-0.219031		7.72	-0.14394		7.72	-0.049278
7.74	-0.199502		7.74	-0.129577		7.74	-0.043631
7.76	-0.178702		7.76	-0.114331		7.76	-0.037668
7.78	-0.156669		7.78	-0.098238		7.78	-0.031407
7.8	-0.13345		7.8	-0.08134		7.8	-0.024869
7.82	-0.109095		7.82	-0.063683		7.82	-0.018076
7.84	-0.0836636		7.84	-0.045319		7.84	-0.011053
7.86	-0.0572182		7.86	-0.026304		7.86	-0.003827
7.88	-0.0298295		7.88	-0.006698		7.88	0.00358
7.9	-0.00157509		7.9	0.01343		7.9	0.01113
7.92	0.0274682		7.92	0.03402		7.92	0.01879
7.94	0.0572086		7.94	0.05499		7.94	0.02654
7.96	0.0875294		7.96	0.07624		7.96	0.03434
7.98	0.118304		7.98	0.09768		7.98	0.04215
8	0.149393		8	0.11921		8	0.04993
8.02	0.18065		8.02	0.14071		8.02	0.05764
8.04	0.211914		8.04	0.16209		8.04	0.06526
8.06	0.243014		8.06	0.18321		8.06	0.07272
8.08	0.273772		8.08	0.20395		8.08	0.08001
8.1	0.303996		8.1	0.2242		8.1	0.08706
8.12	0.33349		8.12	0.24382		8.12	0.09386
8.14	0.362048		8.14	0.26269		8.14	0.10034
8.16	0.389461		8.16	0.28066		8.16	0.10648
8.18	0.415513		8.18	0.29762		8.18	0.11224
8.2	0.439989		8.2	0.31342		8.2	0.11758
8.22	0.462676		8.22	0.32796		8.22	0.12246
8.24	0.483366		8.24	0.3411		8.24	0.12685
8.26	0.501856		8.26	0.35273		8.26	0.13072
8.28	0.517957		8.28	0.36274		8.28	0.13403
8.3	0.531492		8.3	0.37104		8.3	0.13677
8.32	0.542302		8.32	0.37753		8.32	0.13889
8.34	0.55025		8.34	0.38215		8.34	0.1404
8.36	0.555221		8.36	0.38483		8.36	0.14125
8.38	0.557127		8.38	0.38551		8.38	0.14145
8.4	0.55591		8.4	0.38417		8.4	0.14098
8.42	0.551537		8.42	0.3808		8.42	0.13983
8.44	0.544009		8.44	0.37538		8.44	0.13799
8.46	0.533356		8.46	0.36793		8.46	0.13548
8.48	0.519638		8.48	0.35848		8.48	0.13229
8.5	0.502942		8.5	0.34708		8.5	0.12842
8.52	0.483384		8.52	0.33379		8.52	0.1239
8.54	0.461102		8.54	0.31867		8.54	0.11874
8.56	0.436256		8.56	0.30182		8.56	0.11295
8.58	0.409023		8.58	0.28333		8.58	0.10657
8.6	0.379598		8.6	0.2633		8.6	0.0996
8.62	0.348183		8.62	0.24186		8.62	0.0921
8.64	0.31499		8.64	0.21913		8.64	0.08407
8.66	0.280236		8.66	0.19522		8.66	0.07558
8.68	0.244135		8.68	0.17027		8.68	0.06663
8.7	0.206903		8.7	0.14442		8.7	0.05729
8.72	0.168751		8.72	0.11779		8.72	0.04759
8.74	0.129881		8.74	0.09051		8.74	0.03757
8.76	0.0904907		8.76	0.06273		8.76	0.02728
8.78	0.0507641		8.78	0.03456		8.78	0.01676
8.8	0.0108758		8.8	0.00614		8.8	0.00607
8.82	-0.0290277		8.82	-0.02243		8.82	-0.004764
8.84	-0.0688268		8.84	-0.051037		8.84	-0.01568
8.86	-0.108361		8.86	-0.079558		8.86	-0.026632
8.88	-0.147477		8.88	-0.107873		8.88	-0.037571
8.9	-0.186036		8.9	-0.135865		8.9	-0.048447
8.92	-0.223905		8.92	-0.163424		8.92	-0.059211
8.94	-0.260966		8.94	-0.190445		8.94	-0.069813
8.96	-0.297107		8.96	-0.216826		8.96	-0.080206
8.98	-0.332226		8.98	-0.242473		8.98	-0.090343
9	-0.366228		9	-0.267294		9	-0.100178
9.02	-0.399027		9.02	-0.291204		9.02	-0.109666
9.04	-0.430541		9.04	-0.314122		9.04	-0.118766
9.06	-0.460692		9.06	-0.335969		9.06	-0.127435
9.08	-0.489409		9.08	-0.356672		9.08	-0.135634
9.1	-0.516623		9.1	-0.376163		9.1	-0.143325
9.12	-0.542265		9.12	-0.394375		9.12	-0.150474
9.14	-0.566273		9.14	-0.411246		9.14	-0.157046
9.16	-0.588582		9.16	-0.426719		9.16	-0.163011
9.18	-0.609131		9.18	-0.440737		9.18	-0.168338
9.2	-0.627861		9.2	-0.45325		9.2	-0.173003
9.22	-0.644711		9.22	-0.46421		9.22	-0.17698
9.24	-0.659624		9.24	-0.473573		9.24	-0.180249
9.26	-0.672546		9.26	-0.481299		9.26	-0.18279
9.28	-0.683425		9.28	-0.487354		9.28	-0.184586
9.3	-0.692212		9.3	-0.491705		9.3	-0.185625
9.32	-0.698861		9.32	-0.494327		9.32	-0.185895
9.34	-0.703334		9.34	-0.495197		9.34	-0.185388
9.36	-0.705597		9.36	-0.494299		9.36	-0.184099
9.38	-0.705623		9.38	-0.491622		9.38	-0.182026
9.4	-0.703393		9.4	-0.487159		9.4	-0.179168
9.42	-0.698896		9.42	-0.48091		9.42	-0.17553
9.44	-0.692126		9.44	-0.472879		9.44	-0.171118
9.46	-0.683089		9.46	-0.463076		9.46	-0.165941
9.48	-0.671796		9.48	-0.451514		9.48	-0.160012
9.5	-0.658267		9.5	-0.438214		9.5	-0.153345
9.52	-0.642528		9.52	-0.4232		9.52	-0.14596
9.54	-0.62461		9.54	-0.4065		9.54	-0.137878
9.56	-0.604553		9.56	-0.388149		9.56	-0.129123
9.58	-0.582397		9.58	-0.368182		9.58	-0.119724
9.6	-0.558185		9.6	-0.346641		9.6	-0.109709
9.62	-0.531964		9.62	-0.323571		9.62	-0.099113
9.64	-0.503782		9.64	-0.299019		9.64	-0.087973
9.66	-0.473687		9.66	-0.27304		9.66	-0.076328
9.68	-0.441727		9.68	-0.245689		9.68	-0.06422
9.7	-0.407949		9.7	-0.217027		9.7	-0.051695
9.72	-0.372401		9.72	-0.18712		9.72	-0.0388
9.74	-0.335131		9.74	-0.15604		9.74	-0.025587
9.76	-0.296187		9.76	-0.123863		9.76	-0.01211
9.78	-0.25562		9.78	-0.090673		9.78	0.00157
9.8	-0.213483		9.8	-0.056564		9.8	0.01541
9.82	-0.169835		9.82	-0.021634		9.82	0.02933
9.84	-0.124739		9.84	0.01401		9.84	0.04327
9.86	-0.0782689		9.86	0.05023		9.86	0.05715
9.88	-0.0305091		9.88	0.08689		9.88	0.07092
9.9	0.0184414		9.9	0.12381		9.9	0.08449
9.92	0.0684468		9.92	0.16082		9.92	0.0978
9.94	0.11933		9.94	0.19771		9.94	0.11077
9.96	0.170887		9.96	0.23429		9.96	0.12332
9.98	0.222889		9.98	0.27034		9.98	0.13539
10	0.275077		10	0.30562		10	0.14689
10.02	0.327161		10.02	0.33989		10.02	0.15777
10.04	0.378823		10.04	0.37291		10.04	0.16795
10.06	0.429714		10.06	0.40442		10.06	0.17736
10.08	0.479457		10.08	0.43418		10.08	0.18595
10.1	0.527649		10.1	0.46191		10.1	0.19366
10.12	0.573866		10.12	0.48739		10.12	0.20042
10.14	0.617667		10.14	0.51037		10.14	0.20621
10.16	0.658606		10.16	0.53062		10.16	0.21096
10.18	0.696234		10.18	0.54795		10.18	0.21465
10.2	0.730114		10.2	0.56216		10.2	0.21724
10.22	0.759828		10.22	0.5731		10.22	0.21872
10.24	0.78499		10.24	0.58064		10.24	0.21906
10.26	0.805258		10.26	0.5847		10.26	0.21826
10.28	0.820341		10.28	0.58522		10.28	0.21632
10.3	0.830013		10.3	0.58217		10.3	0.21325
10.32	0.834115		10.32	0.57557		10.32	0.20906
10.34	0.832567		10.34	0.56548		10.34	0.20377
10.36	0.825365		10.36	0.55198		10.36	0.19741
10.38	0.812587		10.38	0.53521		10.38	0.19001
10.4	0.794382		10.4	0.51531		10.4	0.18162
10.42	0.770976		10.42	0.49246		10.42	0.17229
10.44	0.742657		10.44	0.46687		10.44	0.16206
10.46	0.709767		10.46	0.43876		10.46	0.151
10.48	0.672693		10.48	0.40836		10.48	0.13917
10.5	0.631855		10.5	0.37592		10.5	0.12662
10.52	0.587692		10.52	0.34169		10.52	0.11344
10.54	0.540657		10.54	0.30592		10.54	0.09968
10.56	0.491201		10.56	0.26884		10.56	0.08543
10.58	0.439767		10.58	0.23072		10.58	0.07075
10.6	0.386783		10.6	0.19177		10.6	0.05572
10.62	0.33265		10.62	0.15223		10.62	0.04042
10.64	0.277746		10.64	0.11229		10.64	0.02492
10.66	0.222414		10.66	0.07217		10.66	0.0093
10.68	0.166966		10.68	0.03204		10.68	-0.006379
10.7	0.111681		10.7	-0.007932		10.7	-0.022037
10.72	0.0568034		10.72	-0.047605		10.72	-0.037601
10.74	0.00254379		10.74	-0.086834		10.74	-0.052998
10.76	-0.0509653		10.76	-0.12546		10.76	-0.068158
10.78	-0.103601		10.78	-0.163342		10.78	-0.08301
10.8	-0.155191		10.8	-0.200347		10.8	-0.097489
10.82	-0.205591		10.82	-0.236356		10.82	-0.111531
10.84	-0.254677		10.84	-0.271256		10.84	-0.125074
10.86	-0.302344		10.86	-0.304947		10.86	-0.13806
10.88	-0.348508		10.88	-0.337335		10.88	-0.150435
10.9	-0.393096		10.9	-0.368332		10.9	-0.162146
10.92	-0.436048		10.92	-0.397858		10.92	-0.173145
10.94	-0.477312		10.94	-0.425836		10.94	-0.183385
10.96	-0.516845		10.96	-0.452194		10.96	-0.192826
10.98	-0.554604		10.98	-0.476866		10.98	-0.201429
11	-0.590552		11	-0.499787		11	-0.209157
11.02	-0.62465		11.02	-0.520896		11.02	-0.215981
11.04	-0.656856		11.04	-0.540136		11.04	-0.221871
11.06	-0.687129		11.06	-0.557451		11.06	-0.226804
11.08	-0.71542		11.08	-0.572791		11.08	-0.230759
11.1	-0.741677		11.1	-0.586109		11.1	-0.233717
11.12	-0.765843		11.12	-0.597362		11.12	-0.235667
11.14	-0.787859		11.14	-0.606513		11.14	-0.236599
11.16	-0.807659		11.16	-0.613529		11.16	-0.236506
11.18	-0.825175		11.18	-0.618384		11.18	-0.235386
11.2	-0.840342		11.2	-0.621059		11.2	-0.233242
11.22	-0.85309		11.22	-0.621541		11.22	-0.230078
11.24	-0.863357		11.24	-0.619825		11.24	-0.225903
11.26	-0.871086		11.26	-0.615915		11.26	-0.22073
11.28	-0.876226		11.28	-0.60982		11.28	-0.214575
11.3	-0.878738		11.3	-0.601557		11.3	-0.207459
11.32	-0.878594		11.32	-0.591151		11.32	-0.199404
11.34	-0.875782		11.34	-0.578632		11.34	-0.190439
11.36	-0.870301		11.36	-0.564039		11.36	-0.180593
11.38	-0.86217		11.38	-0.547412		11.38	-0.169902
11.4	-0.851418		11.4	-0.528799		11.4	-0.158402
11.42	-0.83809		11.42	-0.508249		11.42	-0.146136
11.44	-0.822241		11.44	-0.485815		11.44	-0.133147
11.46	-0.803937		11.46	-0.461554		11.46	-0.119484
11.48	-0.783251		11.48	-0.435522		11.48	-0.105199
11.5	-0.760262		11.5	-0.407779		11.5	-0.090347
11.52	-0.735049		11.52	-0.378385		11.52	-0.074985
11.54	-0.70769		11.54	-0.347402		11.54	-0.059176
11.56	-0.678261		11.56	-0.314894		11.56	-0.042985
11.58	-0.646835		11.58	-0.280929		11.58	-0.02648
11.6	-0.613477		11.6	-0.245575		11.6	-0.009732
11.62	-0.578244		11.62	-0.208908		11.62	0.00718
11.64	-0.541188		11.64	-0.171006		11.64	0.02419
11.66	-0.502351		11.66	-0.131957		11.66	0.0412
11.68	-0.461771		11.68	-0.091856		11.68	0.05812
11.7	-0.419477		11.7	-0.050807		11.7	0.07487
11.72	-0.375496		11.72	-0.008928		11.72	0.09135
11.74	-0.329852		11.74	0.03364		11.74	0.10748
11.76	-0.282569		11.76	0.07672		11.76	0.12316
11.78	-0.233675		11.78	0.12012		11.78	0.1383
11.8	-0.183201		11.8	0.16362		11.8	0.1528
11.82	-0.13119		11.82	0.20698		11.82	0.16658
11.84	-0.0776958		11.84	0.24997		11.84	0.17955
11.86	-0.0227917		11.86	0.2923		11.86	0.19163
11.88	0.0334147		11.88	0.33369		11.88	0.20273
11.9	0.0907267		11.9	0.37384		11.9	0.21278
11.92	0.148928		11.92	0.41245		11.92	0.22171
11.94	0.20777		11.94	0.44918		11.94	0.22947
11.96	0.266965		11.96	0.48373		11.96	0.23599
11.98	0.326183		11.98	0.51577		11.98	0.24122
12	0.385049		12	0.54498		12	0.24514
12.02	0.443148		12.02	0.57107		12.02	0.2477
12.04	0.500019		12.04	0.59377		12.04	0.24889
12.06	0.555168		12.06	0.61283		12.06	0.2487
12.08	0.608066		12.08	0.62802		12.08	0.24714
12.1	0.65816		12.1	0.63917		12.1	0.24419
12.12	0.704886		12.12	0.64616		12.12	0.2399
12.14	0.747677		12.14	0.64889		12.14	0.23428
12.16	0.785981		12.16	0.64733		12.16	0.22737
12.18	0.819273		12.18	0.64149		12.18	0.21922
12.2	0.847077		12.2	0.63145		12.2	0.20988
12.22	0.868976		12.22	0.61731		12.22	0.19941
12.24	0.884633		12.24	0.59924		12.24	0.18788
12.26	0.893797		12.26	0.57743		12.26	0.17536
12.28	0.896319		12.28	0.55212		12.28	0.16192
12.3	0.892153		12.3	0.52358		12.3	0.14766
12.32	0.881362		12.32	0.49209		12.32	0.13265
12.34	0.864112		12.34	0.45796		12.34	0.11699
12.36	0.840667		12.36	0.4215		12.36	0.10075
12.38	0.81138		12.38	0.38301		12.38	0.08404
12.4	0.776678		12.4	0.34283		12.4	0.06694
12.42	0.737048		12.42	0.30125		12.42	0.04953
12.44	0.693022		12.44	0.25857		12.44	0.03192
12.46	0.645154		12.46	0.21506		12.46	0.01419
12.48	0.594014		12.48	0.17101		12.48	-0.003576
12.5	0.540164		12.5	0.12664		12.5	-0.021295
12.52	0.484154		12.52	0.08219		12.52	-0.03888
12.54	0.426506		12.54	0.03786		12.54	-0.056247
12.56	0.367707		12.56	-0.006154		12.56	-0.073313
12.58	0.308206		12.58	-0.049717		12.58	-0.090001
12.6	0.248407		12.6	-0.092673		12.6	-0.106233
12.62	0.188667		12.62	-0.134849		12.62	-0.121939
12.64	0.129298		12.64	-0.176097		12.64	-0.13705
12.66	0.0705689		12.66	-0.21628		12.66	-0.151502
12.68	0.0127019		12.68	-0.255276		12.68	-0.165233
12.7	-0.0441579		12.7	-0.292975		12.7	-0.178188
12.72	-0.0999027		12.72	-0.329275		12.72	-0.190314
12.74	-0.15437		12.74	-0.364085		12.74	-0.201561
12.76	-0.207417		12.76	-0.397319		12.76	-0.211886
12.78	-0.25893		12.78	-0.428901		12.78	-0.221247
12.8	-0.308817		12.8	-0.458755		12.8	-0.229609
12.82	-0.357005		12.82	-0.486813		12.82	-0.236939
12.84	-0.403438		12.84	-0.513008		12.84	-0.24321
12.86	-0.448072		12.86	-0.537275		12.86	-0.248396
12.88	-0.49087		12.88	-0.559556		12.88	-0.25248
12.9	-0.531803		12.9	-0.57979		12.9	-0.255445
12.92	-0.570843		12.92	-0.597923		12.92	-0.25728
12.94	-0.607962		12.94	-0.613902		12.94	-0.257978
12.96	-0.643132		12.96	-0.627679		12.96	-0.257536
12.98	-0.676318		12.98	-0.639211		12.98	-0.255956
13	-0.707482		13	-0.64846		13	-0.253242
13.02	-0.736576		13.02	-0.655395		13.02	-0.249406
13.04	-0.763549		13.04	-0.65999		13.04	-0.244459
13.06	-0.78834		13.06	-0.662231		13.06	-0.238419
13.08	-0.810882		13.08	-0.662109		13.08	-0.231309
13.1	-0.831103		13.1	-0.659625		13.1	-0.223152
13.12	-0.848928		13.12	-0.654788		13.12	-0.213979
13.14	-0.86428		13.14	-0.647618		13.14	-0.203822
13.16	-0.877082		13.16	-0.638142		13.16	-0.192717
13.18	-0.887265		13.18	-0.626395		13.18	-0.180705
13.2	-0.894763		13.2	-0.612417		13.2	-0.167829
13.22	-0.899524		13.22	-0.596257		13.22	-0.154137
13.24	-0.901507		13.24	-0.577968		13.24	-0.139679
13.26	-0.900689		13.26	-0.557605		13.26	-0.12451
13.28	-0.897061		13.28	-0.53523		13.28	-0.108687
13.3	-0.890634		13.3	-0.510903		13.3	-0.092274
13.32	-0.881438		13.32	-0.484686		13.32	-0.075333
13.34	-0.869517		13.34	-0.456643		13.34	-0.057935
13.36	-0.854933		13.36	-0.426838		13.36	-0.040152
13.38	-0.83776		13.38	-0.395333		13.38	-0.022059
13.4	-0.818081		13.4	-0.362192		13.4	-0.003736
13.42	-0.795987		13.42	-0.327482		13.42	0.01473
13.44	-0.771573		13.44	-0.291268		13.44	0.03326
13.46	-0.744931		13.46	-0.253619		13.46	0.05175
13.48	-0.716153		13.48	-0.214609		13.48	0.07011
13.5	-0.685325		13.5	-0.174316		13.5	0.08823
13.52	-0.652526		13.52	-0.132826		13.52	0.10601
13.54	-0.617825		13.54	-0.090237		13.54	0.12336
13.56	-0.581283		13.56	-0.046653		13.56	0.14017
13.58	-0.542949		13.58	-0.002195		13.58	0.15634
13.6	-0.502866		13.6	0.04299		13.6	0.17176
13.62	-0.461066		13.62	0.08869		13.62	0.18635
13.64	-0.417577		13.64	0.13471		13.64	0.2
13.66	-0.372419		13.66	0.18081		13.66	0.21262
13.68	-0.325613		13.68	0.22674		13.68	0.22413
13.7	-0.277179		13.7	0.27222		13.7	0.23446
13.72	-0.22714		13.72	0.31696		13.72	0.24351
13.74	-0.175528		13.74	0.36064		13.74	0.25124
13.76	-0.122386		13.76	0.40293		13.76	0.25759
13.78	-0.0677725		13.78	0.44349		13.78	0.2625
13.8	-0.0117658		13.8	0.48196		13.8	0.26595
13.82	0.045502		13.82	0.51798		13.82	0.26791
13.84	0.103797		13.84	0.55121		13.84	0.26835
13.86	0.162889		13.86	0.58131		13.86	0.26729
13.88	0.222502		13.88	0.60794		13.88	0.26472
13.9	0.282323		13.9	0.63082		13.9	0.26066
13.92	0.341989		13.92	0.64967		13.92	0.25514
13.94	0.401095		13.94	0.66427		13.94	0.2482
13.96	0.459188		13.96	0.67445		13.96	0.2399
13.98	0.515778		13.98	0.68008		13.98	0.23027
14	0.570334		14	0.68109		14	0.2194
14.02	0.6223		14.02	0.67746		14.02	0.20735
14.04	0.671099		14.04	0.66925		14.04	0.1942
14.06	0.716149		14.06	0.65655		14.06	0.18005
14.08	0.756875		14.08	0.63951		14.08	0.16496
14.1	0.792727		14.1	0.61835		14.1	0.14905
14.12	0.823195		14.12	0.59331		14.12	0.13241
14.14	0.847829		14.14	0.56466		14.14	0.11512
14.16	0.86625		14.16	0.53273		14.16	0.0973
14.18	0.87817		14.18	0.49782		14.18	0.07904
14.2	0.883401		14.2	0.46031		14.2	0.06043
14.22	0.881861		14.22	0.42051		14.22	0.04158
14.24	0.873578		14.24	0.3788		14.24	0.02257
14.26	0.85869		14.26	0.3355		14.26	0.00351
14.28	0.837436		14.28	0.29094		14.28	-0.015523
14.3	0.810153		14.3	0.24544		14.3	-0.034432
14.32	0.777258		14.32	0.19928		14.32	-0.053129
14.34	0.739231		14.34	0.15274		14.34	-0.071525
14.36	0.696605		14.36	0.10606		14.36	-0.089536
14.38	0.64994		14.38	0.05948		14.38	-0.10708
14.4	0.599813		14.4	0.01319		14.4	-0.124083
14.42	0.546802		14.42	-0.032633		14.42	-0.140469
14.44	0.491469		14.44	-0.077859		14.44	-0.156172
14.46	0.434355		14.46	-0.122309		14.46	-0.171127
14.48	0.375962		14.48	-0.165825		14.48	-0.185273
14.5	0.316756		14.5	-0.208266		14.5	-0.198555
14.52	0.257156		14.52	-0.249504		14.52	-0.210921
14.54	0.197536		14.54	-0.289426		14.54	-0.222323
14.56	0.138221		14.56	-0.327931		14.56	-0.232719
14.58	0.0794937		14.58	-0.364926		14.58	-0.242069
14.6	0.0215886		14.6	-0.400326		14.6	-0.250339
14.62	-0.0353227		14.62	-0.434055		14.62	-0.257499
14.64	-0.0911487		14.64	-0.46604		14.64	-0.263522
14.66	-0.145718		14.66	-0.496213		14.66	-0.268388
14.68	-0.19888		14.68	-0.524507		14.68	-0.272079
14.7	-0.250514		14.7	-0.55086		14.7	-0.274582
14.72	-0.300521		14.72	-0.575208		14.72	-0.275888
14.74	-0.348825		14.74	-0.597493		14.74	-0.275994
14.76	-0.395365		14.76	-0.617655		14.76	-0.2749
14.78	-0.44009		14.78	-0.63564		14.78	-0.272609
14.8	-0.482961		14.8	-0.651394		14.8	-0.269131
14.82	-0.523945		14.82	-0.664868		14.82	-0.264477
14.84	-0.56301		14.84	-0.676017		14.84	-0.258666
14.86	-0.600124		14.86	-0.684803		14.86	-0.251717
14.88	-0.635255		14.88	-0.691195		14.88	-0.243656
14.9	-0.668364		14.9	-0.69517		14.9	-0.234511
14.92	-0.699409		14.92	-0.696711		14.92	-0.224315
14.94	-0.728339		14.94	-0.695814		14.94	-0.213104
14.96	-0.755098		14.96	-0.692483		14.96	-0.200918
14.98	-0.779622		14.98	-0.686731		14.98	-0.187802
15	-0.801843		15	-0.678584		15	-0.173802
15.02	-0.821686		15.02	-0.668073		15.02	-0.15897
15.04	-0.839075		15.04	-0.655239		15.04	-0.143361
15.06	-0.853933		15.06	-0.64013		15.06	-0.127032
15.08	-0.866186		15.08	-0.6228		15.08	-0.110047
15.1	-0.875768		15.1	-0.603307		15.1	-0.092471
15.12	-0.882617		15.12	-0.581715		15.12	-0.074374
15.14	-0.886689		15.14	-0.558087		15.14	-0.055829
15.16	-0.887949		15.16	-0.532488		15.16	-0.036913
15.18	-0.886382		15.18	-0.504983		15.18	-0.017707
15.2	-0.881988		15.2	-0.475639		15.2	0.0017
15.22	-0.874789		15.22	-0.444518		15.22	0.02123
15.24	-0.864821		15.24	-0.411685		15.24	0.04078
15.26	-0.85214		15.26	-0.377202		15.26	0.06024
15.28	-0.836813		15.28	-0.341133		15.28	0.07951
15.3	-0.818919		15.3	-0.30354		15.3	0.09849
15.32	-0.798548		15.32	-0.26449		15.32	0.11708
15.34	-0.775792		15.34	-0.224053		15.34	0.13515
15.36	-0.750747		15.36	-0.182303		15.36	0.15261
15.38	-0.723508		15.38	-0.139324		15.38	0.16935
15.4	-0.694166		15.4	-0.095207		15.4	0.18527
15.42	-0.662805		15.42	-0.050057		15.42	0.20025
15.44	-0.629501		15.44	-0.003991		15.44	0.21421
15.46	-0.594322		15.46	0.04284		15.46	0.22705
15.48	-0.557327		15.48	0.09022		15.48	0.23869
15.5	-0.518566		15.5	0.13795		15.5	0.24903
15.52	-0.478079		15.52	0.18579		15.52	0.25802
15.54	-0.4359		15.54	0.23347		15.54	0.26558
15.56	-0.392057		15.56	0.28071		15.56	0.27166
15.58	-0.346576		15.58	0.3272		15.58	0.27623
15.6	-0.299483		15.6	0.37262		15.6	0.27924
15.62	-0.250804		15.62	0.4166		15.62	0.28068
15.64	-0.200575		15.64	0.45881		15.64	0.28054
15.66	-0.148837		15.66	0.49886		15.66	0.27882
15.68	-0.0956467		15.68	0.53637		15.68	0.27554
15.7	-0.0410797		15.7	0.57099		15.7	0.27071
15.72	0.0147657		15.72	0.60235		15.72	0.26438
15.74	0.0716904		15.74	0.6301		15.74	0.2566
15.76	0.129461		15.76	0.65394		15.76	0.24742
15.78	0.187824		15.78	0.67359		15.78	0.2369
15.8	0.246487		15.8	0.6888		15.8	0.22512
15.82	0.305115		15.82	0.6994		15.82	0.21217
15.84	0.363329		15.84	0.70526		15.84	0.19813
15.86	0.42071		15.86	0.7063		15.86	0.18308
15.88	0.476796		15.88	0.70252		15.88	0.16713
15.9	0.531091		15.9	0.69397		15.9	0.15038
15.92	0.58307		15.92	0.68076		15.92	0.13292
15.94	0.632187		15.94	0.66306		15.94	0.11486
15.96	0.677884		15.96	0.6411		15.96	0.0963
15.98	0.719607		15.98	0.61512		15.98	0.07734
16	0.756821		16	0.58545		16	0.05808
16.02	0.789022		16.02	0.55239		16.02	0.03863
16.04	0.815756		16.04	0.51631		16.04	0.01907
16.06	0.836635		16.06	0.47757		16.06	-0.000487
16.08	0.851347		16.08	0.43653		16.08	-0.019962
16.1	0.85967		16.1	0.39356		16.1	-0.039261
16.12	0.86148		16.12	0.349		16.12	-0.058292
16.14	0.856757		16.14	0.3032		16.14	-0.076966
16.16	0.845585		16.16	0.25648		16.16	-0.0952
16.18	0.828149		16.18	0.20915		16.18	-0.112913
16.2	0.804726		16.2	0.16147		16.2	-0.130031
16.22	0.775674		16.22	0.1137		16.22	-0.146481
16.24	0.741421		16.24	0.06608		16.24	-0.162197
16.26	0.70245		16.26	0.0188		16.26	-0.177116
16.28	0.659281		16.28	-0.027956		16.28	-0.19118
16.3	0.612458		16.3	-0.074062		16.3	-0.204335
16.32	0.562531		16.32	-0.119348		16.32	-0.216532
16.34	0.510044		16.34	-0.163651		16.34	-0.227727
16.36	0.455524		16.36	-0.206833		16.36	-0.237878
16.38	0.399471		16.38	-0.248768		16.38	-0.246949
16.4	0.34235		16.4	-0.289345		16.4	-0.25491
16.42	0.284587		16.42	-0.328464		16.42	-0.261734
16.44	0.226566		16.44	-0.366038		16.44	-0.267396
16.46	0.168626		16.46	-0.401984		16.46	-0.27188
16.48	0.111063		16.48	-0.436228		16.48	-0.275172
16.5	0.0541303		16.5	-0.468701		16.5	-0.277262
16.52	-0.0019585		16.52	-0.499337		16.52	-0.278145
16.54	-0.0570779		16.54	-0.528072		16.54	-0.27782
16.56	-0.111093		16.56	-0.554846		16.56	-0.276292
16.58	-0.163837		16.58	-0.579599		16.58	-0.273567
16.6	-0.21517		16.6	-0.602274		16.6	-0.269659
16.62	-0.264976		16.62	-0.622815		16.62	-0.264583
16.64	-0.313161		16.64	-0.641167		16.64	-0.25836
16.66	-0.359647		16.66	-0.65728		16.66	-0.251013
16.68	-0.404372		16.68	-0.671106		16.68	-0.24257
16.7	-0.447281		16.7	-0.682602		16.7	-0.233064
16.72	-0.48833		16.72	-0.691732		16.72	-0.222529
16.74	-0.527476		16.74	-0.698466		16.74	-0.211006
16.76	-0.56468		16.76	-0.702782		16.76	-0.198536
16.78	-0.599901		16.78	-0.704665		16.78	-0.185166
16.8	-0.633097		16.8	-0.704113		16.8	-0.170946
16.82	-0.66422		16.82	-0.70113		16.82	-0.155929
16.84	-0.69322		16.84	-0.695732		16.84	-0.140172
16.86	-0.720041		16.86	-0.687942		16.86	-0.123735
16.88	-0.744622		16.88	-0.677795		16.88	-0.106683
16.9	-0.766896		16.9	-0.665332		16.9	-0.089082
16.92	-0.786796		16.92	-0.650601		16.92	-0.071003
16.94	-0.804252		16.94	-0.633657		16.94	-0.05252
16.96	-0.819196		16.96	-0.614558		16.96	-0.033712
16.98	-0.831561		16.98	-0.593367		16.98	-0.01466
17	-0.841288		17	-0.570148		17	0.00455
17.02	-0.848326		17.02	-0.544967		17.02	0.02383
17.04	-0.852633		17.04	-0.517888		17.04	0.04308
17.06	-0.854183		17.06	-0.488977		17.06	0.06221
17.08	-0.852964		17.08	-0.458297		17.08	0.0811
17.1	-0.848978		17.1	-0.425911		17.1	0.09966
17.12	-0.842246		17.12	-0.391883		17.12	0.11777
17.14	-0.832802		17.14	-0.356272		17.14	0.13535
17.16	-0.820696		17.16	-0.319143		17.16	0.15227
17.18	-0.805991		17.18	-0.280559		17.18	0.16845
17.2	-0.788761		17.2	-0.240588		17.2	0.18377
17.22	-0.769087		17.22	-0.199303		17.22	0.19815
17.24	-0.747056		17.24	-0.156784		17.24	0.21149
17.26	-0.722756		17.26	-0.113119		17.26	0.22369
17.28	-0.696276		17.28	-0.068408		17.28	0.23469
17.3	-0.667701		17.3	-0.022764		17.3	0.2444
17.32	-0.637114		17.32	0.02368		17.32	0.25277
17.34	-0.604588		17.34	0.07072		17.34	0.25972
17.36	-0.570192		17.36	0.11816		17.36	0.26522
17.38	-0.533986		17.38	0.16577		17.38	0.26924
17.4	-0.496023		17.4	0.21328		17.4	0.27173
17.42	-0.45635		17.42	0.26043		17.42	0.27269
17.44	-0.415008		17.44	0.30692		17.44	0.27212
17.46	-0.372036		17.46	0.35243		17.46	0.27002
17.48	-0.327469		17.48	0.39662		17.48	0.2664
17.5	-0.281345		17.5	0.43913		17.5	0.26131
17.52	-0.233706		17.52	0.47962		17.52	0.25478
17.54	-0.1846		17.54	0.5177		17.54	0.24685
17.56	-0.134086		17.56	0.55301		17.56	0.23759
17.58	-0.0822376		17.58	0.58519		17.58	0.22707
17.6	-0.0291462		17.6	0.61391		17.6	0.21535
17.62	0.0250664		17.62	0.63883		17.62	0.20252
17.64	0.0801809		17.64	0.6597		17.64	0.18867
17.66	0.135963		17.66	0.67624		17.66	0.17388
17.68	0.192152		17.68	0.68829		17.68	0.15825
17.7	0.248451		17.7	0.69568		17.7	0.14188
17.72	0.304526		17.72	0.69834		17.72	0.12486
17.74	0.360004		17.74	0.69624		17.74	0.10729
17.76	0.414477		17.76	0.68941		17.76	0.08927
17.78	0.467504		17.78	0.67795		17.78	0.07091
17.8	0.518613		17.8	0.662		17.8	0.05229
17.82	0.56731		17.82	0.64178		17.82	0.03352
17.84	0.613091		17.84	0.61752		17.84	0.01468
17.86	0.655445		17.86	0.58951		17.86	-0.004131
17.88	0.693871		17.88	0.55807		17.88	-0.022825
17.9	0.727891		17.9	0.52353		17.9	-0.041315
17.92	0.75706		17.92	0.48625		17.92	-0.059512
17.94	0.780984		17.94	0.44658		17.94	-0.077333
17.96	0.799331		17.96	0.40489		17.96	-0.094698
17.98	0.811843		17.98	0.36151		17.98	-0.111532
18	0.818345		18	0.3168		18	-0.127761
18.02	0.81875		18.02	0.27107		18.02	-0.14332
18.04	0.813066		18.04	0.22463		18.04	-0.158145
18.06	0.80139		18.06	0.17775		18.06	-0.172176
18.08	0.783907		18.08	0.1307		18.08	-0.185361
18.1	0.760884		18.1	0.08371		18.1	-0.197648
18.12	0.732659		18.12	0.03699		18.12	-0.208993
18.14	0.699631		18.14	-0.009279		18.14	-0.219354
18.16	0.662242		18.16	-0.05495		18.16	-0.228695
18.18	0.620969		18.18	-0.099863		18.18	-0.236982
18.2	0.576308		18.2	-0.143857		18.2	-0.244189
18.22	0.52876		18.22	-0.186784		18.22	-0.25029
18.24	0.478822		18.24	-0.228514		18.24	-0.255267
18.26	0.426973		18.26	-0.268929		18.26	-0.259104
18.28	0.37367		18.28	-0.307926		18.28	-0.261791
18.3	0.319341		18.3	-0.34541		18.3	-0.263321
18.32	0.264375		18.32	-0.381296		18.32	-0.263691
18.34	0.209129		18.34	-0.415506		18.34	-0.262904
18.36	0.153918		18.36	-0.447966		18.36	-0.260965
18.38	0.0990201		18.38	-0.478608		18.38	-0.257885
18.4	0.0446762		18.4	-0.507367		18.4	-0.253676
18.42	-0.00891239		18.42	-0.534179		18.42	-0.248359
18.44	-0.0616129		18.44	-0.558984		18.44	-0.241953
18.46	-0.113273		18.46	-0.581723		18.46	-0.234484
18.48	-0.163724		18.48	-0.60234		18.48	-0.225983
18.5	-0.212825		18.5	-0.62078		18.5	-0.216481
18.52	-0.260453		18.52	-0.636993		18.52	-0.206015
18.54	-0.306507		18.54	-0.650931		18.54	-0.194625
18.56	-0.350899		18.56	-0.662554		18.56	-0.182354
18.58	-0.393554		18.58	-0.671825		18.58	-0.16925
18.6	-0.434406		18.6	-0.678715		18.6	-0.155363
18.62	-0.473396		18.62	-0.683202		18.62	-0.140746
18.64	-0.510469		18.64	-0.685274		18.64	-0.125456
18.66	-0.54557		18.66	-0.684927		18.66	-0.109554
18.68	-0.578646		18.68	-0.682166		18.68	-0.093103
18.7	-0.609643		18.7	-0.677007		18.7	-0.07617
18.72	-0.638504		18.72	-0.669474		18.72	-0.058826
18.74	-0.665171		18.74	-0.659601		18.74	-0.041144
18.76	-0.689582		18.76	-0.64743		18.76	-0.023201
18.78	-0.711673		18.78	-0.633007		18.78	-0.005076
18.8	-0.731381		18.8	-0.616388		18.8	0.01315
18.82	-0.748642		18.82	-0.597632		18.82	0.03138
18.84	-0.763397		18.84	-0.5768		18.84	0.04952
18.86	-0.775589		18.86	-0.553958		18.86	0.06748
18.88	-0.785168		18.88	-0.529171		18.88	0.08516
18.9	-0.792093		18.9	-0.502507		18.9	0.10246
18.92	-0.796334		18.92	-0.474031		18.92	0.11929
18.94	-0.797872		18.94	-0.44381		18.94	0.13554
18.96	-0.796703		18.96	-0.411909		18.96	0.15111
18.98	-0.792834		18.98	-0.378392		18.98	0.16592
19	-0.786288		19	-0.343325		19	0.17987
19.02	-0.777102		19.02	-0.306775		19.02	0.19288
19.04	-0.765325		19.04	-0.268811		19.04	0.20485
19.06	-0.751017		19.06	-0.229506		19.06	0.21571
19.08	-0.734249		19.08	-0.188937		19.08	0.2254
19.1	-0.715095		19.1	-0.147192		19.1	0.23383
19.12	-0.693637		19.12	-0.104363		19.12	0.24097
19.14	-0.669958		19.14	-0.060559		19.14	0.24676
19.16	-0.644141		19.16	-0.015899		19.16	0.25116
19.18	-0.616267		19.18	0.02947		19.18	0.25414
19.2	-0.586414		19.2	0.07536		19.2	0.25569
19.22	-0.554656		19.22	0.12154		19.22	0.2558
19.24	-0.521061		19.24	0.16778		19.24	0.25448
19.26	-0.485693		19.26	0.21384		19.26	0.25172
19.28	-0.448611		19.28	0.25944		19.28	0.24756
19.3	-0.409871		19.3	0.30429		19.3	0.24204
19.32	-0.369525		19.32	0.34806		19.32	0.23518
19.34	-0.327627		19.34	0.39043		19.34	0.22705
19.36	-0.284229		19.36	0.43107		19.36	0.2177
19.38	-0.239389		19.38	0.46961		19.38	0.20719
19.4	-0.19317		19.4	0.50572		19.4	0.19561
19.42	-0.145645		19.42	0.53904		19.42	0.18302
19.44	-0.0968997		19.44	0.56923		19.44	0.16952
19.46	-0.047035		19.46	0.59598		19.46	0.15518
19.48	0.00382893		19.48	0.619		19.48	0.14009
19.5	0.0555048		19.5	0.63804		19.5	0.12435
19.52	0.107755		19.52	0.65287		19.52	0.10806
19.54	0.160333		19.54	0.66332		19.54	0.09129
19.56	0.212963		19.56	0.66928		19.56	0.07415
19.58	0.265337		19.58	0.67067		19.58	0.05673
19.6	0.317115		19.6	0.6675		19.6	0.03912
19.62	0.36793		19.62	0.65982		19.62	0.02141
19.64	0.417386		19.64	0.64772		19.64	0.00369
19.66	0.465065		19.66	0.63136		19.66	-0.013967
19.68	0.510531		19.68	0.61094		19.68	-0.031466
19.7	0.55334		19.7	0.58672		19.7	-0.048724
19.72	0.593044		19.72	0.55895		19.72	-0.065661
19.74	0.629205		19.74	0.52796		19.74	-0.082199
19.76	0.661405		19.76	0.49406		19.76	-0.098263
19.78	0.689254		19.78	0.45759		19.78	-0.113783
19.8	0.712406		19.8	0.4189		19.8	-0.128693
19.82	0.730566		19.82	0.37831		19.82	-0.142931
19.84	0.7435		19.84	0.33617		19.84	-0.156438
19.86	0.751042		19.86	0.29279		19.86	-0.169161
19.88	0.753103		19.88	0.24849		19.88	-0.18105
19.9	0.749669		19.9	0.20354		19.9	-0.192058
19.92	0.740806		19.92	0.15821		19.92	-0.202146
19.94	0.726653		19.94	0.11275		19.94	-0.211275
19.96	0.707422		19.96	0.06737		19.96	-0.219413
19.98	0.683385		19.98	0.02229		19.98	-0.226532
20	0.654868		20	-0.022323		20	-0.232607
20.02	0.622243		20.02	-0.066335		20.02	-0.237618
20.04	0.58591		20.04	-0.109572		20.04	-0.24155
20.06	0.546295		20.06	-0.151875		20.06	-0.24439
20.08	0.503832		20.08	-0.193103		20.08	-0.246132
20.1	0.458955		20.1	-0.233125		20.1	-0.246772
20.12	0.412092		20.12	-0.271828		20.12	-0.246311
20.14	0.363652		20.14	-0.309107		20.14	-0.244754
20.16	0.314025		20.16	-0.344868		20.16	-0.24211
20.18	0.263574		20.18	-0.379024		20.18	-0.238392
20.2	0.212633		20.2	-0.411497		20.2	-0.233616
20.22	0.161506		20.22	-0.442212		20.22	-0.227804
20.24	0.110464		20.24	-0.471099		20.24	-0.220979
20.26	0.0597483		20.26	-0.498093		20.26	-0.21317
20.28	0.00957096		20.28	-0.523131		20.28	-0.204408
20.3	-0.0399045		20.3	-0.546152		20.3	-0.194729
20.32	-0.0885356		20.32	-0.5671		20.32	-0.184169
20.34	-0.136145		20.34	-0.585921		20.34	-0.172772
20.36	-0.182577		20.36	-0.602564		20.36	-0.160582
20.38	-0.227695		20.38	-0.616983		20.38	-0.147648
20.4	-0.271379		20.4	-0.629138		20.4	-0.134021
20.42	-0.313524		20.42	-0.638993		20.42	-0.119757
20.44	-0.354039		20.44	-0.64652		20.44	-0.104913
20.46	-0.392839		20.46	-0.651697		20.46	-0.08955
20.48	-0.42985		20.48	-0.654511		20.48	-0.073733
20.5	-0.465		20.5	-0.654958		20.5	-0.057529
20.52	-0.498224		20.52	-0.653043		20.52	-0.041008
20.54	-0.529457		20.54	-0.648778		20.54	-0.024242
20.56	-0.558636		20.56	-0.642186		20.56	-0.007309
20.58	-0.585699		20.58	-0.633297		20.58	0.00971
20.6	-0.610583		20.6	-0.622149		20.6	0.02674
20.62	-0.633227		20.62	-0.608788		20.62	0.04369
20.64	-0.653572		20.64	-0.593263		20.64	0.06046
20.66	-0.671559		20.66	-0.575633		20.66	0.07697
20.68	-0.687133		20.68	-0.555955		20.68	0.09313
20.7	-0.700244		20.7	-0.534294		20.7	0.10884
20.72	-0.710848		20.72	-0.510713		20.72	0.12401
20.74	-0.718908		20.74	-0.485278		20.74	0.13856
20.76	-0.724396		20.76	-0.458057		20.76	0.15239
20.78	-0.727293		20.78	-0.429115		20.78	0.16543
20.8	-0.727593		20.8	-0.398519		20.8	0.17759
20.82	-0.7253		20.82	-0.366336		20.82	0.1888
20.84	-0.720431		20.84	-0.332636		20.84	0.19898
20.86	-0.713015		20.86	-0.297488		20.86	0.20807
20.88	-0.70309		20.88	-0.260966		20.88	0.216
20.9	-0.690705		20.9	-0.223145		20.9	0.22274
20.92	-0.675919		20.92	-0.184109		20.92	0.22824
20.94	-0.658796		20.94	-0.143947		20.94	0.23246
20.96	-0.639406		20.96	-0.102757		20.96	0.23537
20.98	-0.617823		20.98	-0.060649		20.98	0.23696
21	-0.594122		21	-0.017744		21	0.23722
21.02	-0.56838		21.02	0.02581		21.02	0.23615
21.04	-0.540672		21.04	0.06983		21.04	0.23377
21.06	-0.51107		21.06	0.1141		21.06	0.2301
21.08	-0.479647		21.08	0.1584		21.08	0.22516
21.1	-0.44647		21.1	0.20248		21.1	0.21899
21.12	-0.411608		21.12	0.24609		21.12	0.21163
21.14	-0.375124		21.14	0.28894		21.14	0.20315
21.16	-0.337084		21.16	0.33074		21.16	0.1936
21.18	-0.297554		21.18	0.37117		21.18	0.18305
21.2	-0.256602		21.2	0.40993		21.2	0.17156
21.22	-0.214302		21.22	0.44668		21.22	0.15921
21.24	-0.170733		21.24	0.4811		21.24	0.14608
21.26	-0.125985		21.26	0.51286		21.26	0.13225
21.28	-0.0801592		21.28	0.54167		21.28	0.11781
21.3	-0.0333702		21.3	0.56722		21.3	0.10283
21.32	0.0142443		21.32	0.58925		21.32	0.08742
21.34	0.0624895		21.34	0.60752		21.34	0.07164
21.36	0.111136		21.36	0.62183		21.36	0.05559
21.38	0.159943		21.38	0.63204		21.38	0.03936
21.4	0.208643		21.4	0.63801		21.4	0.02302
21.42	0.256944		21.42	0.6397		21.42	0.00665
21.44	0.30453		21.44	0.6371		21.44	-0.009654
21.46	0.35106		21.46	0.63023		21.46	-0.025827
21.48	0.396174		21.48	0.61921		21.48	-0.041786
21.5	0.439498		21.5	0.60416		21.5	-0.057455
21.52	0.480644		21.52	0.58526		21.52	-0.072761
21.54	0.519223		21.54	0.56274		21.54	-0.087635
21.56	0.554847		21.56	0.53685		21.56	-0.102011
21.58	0.587137		21.58	0.50786		21.58	-0.115827
21.6	0.615738		21.6	0.47606		21.6	-0.129024
21.62	0.640323		21.62	0.44178		21.62	-0.141548
21.64	0.6606		21.64	0.40531		21.64	-0.153348
21.66	0.676328		21.66	0.36699		21.66	-0.164377
21.68	0.687313		21.68	0.32711		21.68	-0.174592
21.7	0.693427		21.7	0.28598		21.7	-0.183956
21.72	0.694599		21.72	0.24388		21.72	-0.192432
21.74	0.690828		21.74	0.20109		21.74	-0.199992
21.76	0.682176		21.76	0.15787		21.76	-0.206608
21.78	0.668767		21.78	0.11444		21.78	-0.212257
21.8	0.650786		21.8	0.07103		21.8	-0.216922
21.82	0.628468		21.82	0.02783		21.82	-0.220589
21.84	0.602096		21.84	-0.014987		21.84	-0.223246
21.86	0.571989		21.86	-0.057271		21.86	-0.224887
21.88	0.538495		21.88	-0.098861		21.88	-0.225511
21.9	0.501983		21.9	-0.139599		21.9	-0.225118
21.92	0.462831		21.92	-0.179338		21.92	-0.223713
21.94	0.421418		21.94	-0.21795		21.94	-0.221305
21.96	0.37812		21.96	-0.255315		21.96	-0.217907
21.98	0.333301		21.98	-0.291328		21.98	-0.213536
22	0.28731		22	-0.325889		22	-0.20821
22.02	0.240474		22.02	-0.35891		22.02	-0.201954
22.04	0.193097		22.04	-0.390309		22.04	-0.194795
22.06	0.14546		22.06	-0.420007		22.06	-0.186761
22.08	0.0978163		22.08	-0.447935		22.08	-0.177888
22.1	0.0503941		22.1	-0.474023		22.1	-0.168211
22.12	0.00339744		22.12	-0.49821		22.12	-0.15777
22.14	-0.0430127		22.14	-0.520433		22.14	-0.146608
22.16	-0.0886843		22.16	-0.540638		22.16	-0.13477
22.18	-0.133439		22.18	-0.558771		22.18	-0.122306
22.2	-0.177119		22.2	-0.574784		22.2	-0.109267
22.22	-0.219586		22.22	-0.588633		22.22	-0.095709
22.24	-0.260714		22.24	-0.600279		22.24	-0.081687
22.26	-0.300392		22.26	-0.609689		22.26	-0.067263
22.28	-0.338519		22.28	-0.616837		22.28	-0.052499
22.3	-0.375004		22.3	-0.621704		22.3	-0.03746
22.32	-0.409765		22.32	-0.624279		22.32	-0.022214
22.34	-0.442724		22.34	-0.624559		22.34	-0.006831
22.36	-0.473808		22.36	-0.622549		22.36	0.00862
22.38	-0.502947		22.38	-0.618263		22.38	0.02405
22.4	-0.530075		22.4	-0.611722		22.4	0.03939
22.42	-0.555126		22.42	-0.602956		22.42	0.05456
22.44	-0.578039		22.44	-0.592002		22.44	0.06947
22.46	-0.598752		22.46	-0.578903		22.46	0.08405
22.48	-0.61721		22.48	-0.563708		22.48	0.0982
22.5	-0.633358		22.5	-0.54647		22.5	0.11186
22.52	-0.647147		22.52	-0.527247		22.52	0.12494
22.54	-0.658535		22.54	-0.506099		22.54	0.13737
22.56	-0.667484		22.56	-0.48309		22.56	0.14907
22.58	-0.673966		22.58	-0.458283		22.58	0.15997
22.6	-0.677961		22.6	-0.431744		22.6	0.17
22.62	-0.679459		22.62	-0.40354		22.62	0.17911
22.64	-0.678461		22.64	-0.373738		22.64	0.18723
22.66	-0.674976		22.66	-0.342408		22.66	0.19432
22.68	-0.669026		22.68	-0.30962		22.68	0.20033
22.7	-0.660642		22.7	-0.275447		22.7	0.20523
22.72	-0.649864		22.72	-0.239967		22.72	0.20898
22.74	-0.636742		22.74	-0.203261		22.74	0.21157
22.76	-0.62133		22.76	-0.165416		22.76	0.21298
22.78	-0.603691		22.78	-0.126528		22.78	0.21321
22.8	-0.58389		22.8	-0.086699		22.8	0.21225
22.82	-0.561999		22.82	-0.046045		22.82	0.21013
22.84	-0.538086		22.84	-0.004693		22.84	0.20685
22.86	-0.512226		22.86	0.0372		22.86	0.20244
22.88	-0.484489		22.88	0.07945		22.88	0.19694
22.9	-0.454947		22.9	0.12183		22.9	0.19039
22.92	-0.423671		22.92	0.16414		22.92	0.18283
22.94	-0.390731		22.94	0.20613		22.94	0.17431
22.96	-0.356197		22.96	0.24755		22.96	0.1649
22.98	-0.32014		22.98	0.28813		22.98	0.15465
23	-0.282632		23	0.32758		23	0.14364
23.02	-0.24375		23.02	0.36561		23.02	0.13192
23.04	-0.203573		23.04	0.40193		23.04	0.11958
23.06	-0.162189		23.06	0.43623		23.06	0.10668
23.08	-0.119694		23.08	0.4682		23.08	0.0933
23.1	-0.0761952		23.1	0.49755		23.1	0.07952
23.12	-0.0318134		23.12	0.52401		23.12	0.06541
23.14	0.0133125		23.14	0.5473		23.14	0.05105
23.16	0.0589951		23.16	0.56719		23.16	0.03652
23.18	0.10501		23.18	0.58348		23.18	0.02189
23.2	0.151127		23.2	0.59598		23.2	0.00723
23.22	0.197092		23.22	0.60457		23.22	-0.007376
23.24	0.242628		23.24	0.60916		23.24	-0.02187
23.26	0.287439		23.26	0.6097		23.26	-0.036175
23.28	0.33121		23.28	0.6062		23.28	-0.050223
23.3	0.373609		23.3	0.59872		23.3	-0.063948
23.32	0.414291		23.32	0.58733		23.32	-0.077286
23.34	0.452905		23.34	0.57219		23.34	-0.090178
23.36	0.489096		23.36	0.55346		23.36	-0.102566
23.38	0.522513		23.38	0.53135		23.38	-0.114397
23.4	0.552816		23.4	0.50611		23.4	-0.125621
23.42	0.579686		23.42	0.47799		23.42	-0.136192
23.44	0.602828		23.44	0.44727		23.44	-0.146067
23.46	0.621982		23.46	0.41424		23.46	-0.155207
23.48	0.636929		23.48	0.37918		23.48	-0.163577
23.5	0.647497		23.5	0.34239		23.5	-0.171144
23.52	0.653567		23.52	0.30417		23.52	-0.17788
23.54	0.655073		23.54	0.26478		23.54	-0.183762
23.56	0.65201		23.56	0.2245		23.56	-0.18877
23.58	0.644427		23.58	0.18358		23.58	-0.192885
23.6	0.632431		23.6	0.14226		23.6	-0.196096
23.62	0.616179		23.62	0.10076		23.62	-0.198393
23.64	0.595878		23.64	0.05929		23.64	-0.199771
23.66	0.571774		23.66	0.01803		23.66	-0.200228
23.68	0.544149		23.68	-0.022847		23.68	-0.199765
23.7	0.513311		23.7	-0.063204		23.7	-0.198387
23.72	0.479588		23.72	-0.102874		23.72	-0.196105
23.74	0.443318		23.74	-0.141702		23.74	-0.192929
23.76	0.404845		23.76	-0.17955		23.76	-0.188876
23.78	0.364509		23.78	-0.216289		23.78	-0.183965
23.8	0.322646		23.8	-0.251804		23.8	-0.178218
23.82	0.279576		23.82	-0.285987		23.82	-0.17166
23.84	0.235604		23.84	-0.318743		23.84	-0.164321
23.86	0.191018		23.86	-0.349981		23.86	-0.156232
23.88	0.146083		23.88	-0.379619		23.88	-0.147428
23.9	0.101043		23.9	-0.407581		23.9	-0.137946
23.92	0.0561208		23.92	-0.433796		23.92	-0.127828
23.94	0.0115164		23.94	-0.458196		23.94	-0.117115
23.96	-0.0326028		23.96	-0.480719		23.96	-0.105855
23.98	-0.0760856		23.98	-0.501308		23.98	-0.094096
24	-0.118758		24	-0.519908		24	-0.081889
24.02	-0.160459		24.02	-0.53647		24.02	-0.069288
24.04	-0.201047		24.04	-0.550949		24.04	-0.056348
24.06	-0.240393		24.06	-0.563306		24.06	-0.043128
24.08	-0.278379		24.08	-0.573507		24.08	-0.029688
24.1	-0.3149		24.1	-0.581525		24.1	-0.016091
24.12	-0.349861		24.12	-0.58734		24.12	-0.002401
24.14	-0.383173		24.14	-0.590937		24.14	0.01132
24.16	-0.414754		24.16	-0.592312		24.16	0.02499
24.18	-0.444529		24.18	-0.591468		24.18	0.03855
24.2	-0.472425		24.2	-0.588413		24.2	0.05192
24.22	-0.498373		24.22	-0.583167		24.22	0.06504
24.24	-0.52231		24.24	-0.575753		24.24	0.07782
24.26	-0.544172		24.26	-0.566205		24.26	0.0902
24.28	-0.563903		24.28	-0.554562		24.28	0.1021
24.3	-0.581448		24.3	-0.540867		24.3	0.11347
24.32	-0.596757		24.32	-0.525172		24.32	0.12423
24.34	-0.609785		24.34	-0.507529		24.34	0.13432
24.36	-0.620494		24.36	-0.487996		24.36	0.14368
24.38	-0.628853		24.38	-0.466635		24.38	0.15226
24.4	-0.634837		24.4	-0.443507		24.4	0.16
24.42	-0.63843		24.42	-0.418677		24.42	0.16685
24.44	-0.639627		24.44	-0.392213		24.44	0.17279
24.46	-0.638428		24.46	-0.364182		24.46	0.17776
24.48	-0.634848		24.48	-0.334655		24.48	0.18174
24.5	-0.628907		24.5	-0.303704		24.5	0.18471
24.52	-0.620635		24.52	-0.271404		24.52	0.18665
24.54	-0.610073		24.54	-0.237835		24.54	0.18756
24.56	-0.597265		24.56	-0.203079		24.56	0.18742
24.58	-0.582264		24.58	-0.167226		24.58	0.18625
24.6	-0.565129		24.6	-0.130373		24.6	0.18406
24.62	-0.545921		24.62	-0.092622		24.62	0.18086
24.64	-0.524707		24.64	-0.054088		24.64	0.17669
24.66	-0.501554		24.66	-0.014897		24.66	0.17156
24.68	-0.47653		24.68	0.02481		24.68	0.16551
24.7	-0.449708		24.7	0.06485		24.7	0.1586
24.72	-0.421156		24.72	0.10502		24.72	0.15086
24.74	-0.390947		24.74	0.14511		24.74	0.14234
24.76	-0.359153		24.76	0.18491		24.76	0.1331
24.78	-0.325846		24.78	0.22418		24.78	0.12321
24.8	-0.291101		24.8	0.26265		24.8	0.11271
24.82	-0.254995		24.82	0.30008		24.82	0.10167
24.84	-0.217612		24.84	0.3362		24.84	0.09016
24.86	-0.179038		24.86	0.37072		24.86	0.07825
24.88	-0.139368		24.88	0.40337		24.88	0.066
24.9	-0.0987071		24.9	0.43387		24.9	0.05348
24.92	-0.0571688		24.92	0.46195		24.92	0.04075
24.94	-0.0148812		24.94	0.48737		24.94	0.02789
24.96	0.0280056		24.96	0.50986		24.96	0.01496
24.98	0.0712895		24.98	0.52923		24.98	0.00203
25	0.11476		25	0.54527		25	-0.010848
25.02	0.158188		25.02	0.55782		25.02	-0.023598
25.04	0.201327		25.04	0.56676		25.04	-0.036161
25.06	0.243912		25.06	0.572		25.06	-0.048476
25.08	0.285663		25.08	0.5735		25.08	-0.060483
25.1	0.326282		25.1	0.57124		25.1	-0.072127
25.12	0.365462		25.12	0.56526		25.12	-0.083355
25.14	0.402887		25.14	0.55564		25.14	-0.094116
25.16	0.438238		25.16	0.5425		25.16	-0.104363
25.18	0.471197		25.18	0.52598		25.18	-0.114052
25.2	0.501452		25.2	0.50626		25.2	-0.123141
25.22	0.528705		25.22	0.48355		25.22	-0.131593
25.24	0.552679		25.24	0.45808		25.24	-0.139375
25.26	0.573123		25.26	0.4301		25.26	-0.146454
25.28	0.589815		25.28	0.39986		25.28	-0.152804
25.3	0.602576		25.3	0.36763		25.3	-0.158401
25.32	0.611267		25.32	0.33367		25.32	-0.163224
25.34	0.615796		25.34	0.29825		25.34	-0.167256
25.36	0.616121		25.36	0.26164		25.36	-0.170484
25.38	0.612249		25.38	0.22407		25.38	-0.172897
25.4	0.604237		25.4	0.1858		25.4	-0.174489
25.42	0.592192		25.42	0.14705		25.42	-0.175257
25.44	0.576263		25.44	0.10803		25.44	-0.175201
25.46	0.556641		25.46	0.06894		25.46	-0.174324
25.48	0.533551		25.48	0.02997		25.48	-0.172634
25.5	0.507248		25.5	-0.008722		25.5	-0.17014
25.52	0.478011		25.52	-0.046983		25.52	-0.166855
25.54	0.446133		25.54	-0.084661		25.54	-0.162797
25.56	0.411919		25.56	-0.121601		25.56	-0.157984
25.58	0.375678		25.58	-0.157661		25.58	-0.152439
25.6	0.337717		25.6	-0.192711		25.6	-0.146188
25.62	0.298338		25.62	-0.226633		25.62	-0.139259
25.64	0.257831		25.64	-0.259318		25.64	-0.131683
25.66	0.216475		25.66	-0.290665		25.66	-0.123494
25.68	0.174531		25.68	-0.320582		25.68	-0.114728
25.7	0.132244		25.7	-0.348985		25.7	-0.105424
25.72	0.0898411		25.72	-0.375794		25.72	-0.095624
25.74	0.047529		25.74	-0.400937		25.74	-0.085372
25.76	0.00549762		25.76	-0.424346		25.76	-0.074713
25.78	-0.0360935		25.78	-0.445959		25.78	-0.063697
25.8	-0.0770915		25.8	-0.465717		25.8	-0.052373
25.82	-0.117327		25.82	-0.483569		25.82	-0.040794
25.84	-0.156645		25.84	-0.499466		25.84	-0.029015
25.86	-0.194907		25.86	-0.513365		25.86	-0.017091
25.88	-0.231984		25.88	-0.525229		25.88	-0.005079
25.9	-0.267762		25.9	-0.535027		25.9	0.00696
25.92	-0.302135		25.92	-0.542735		25.92	0.01897
25.94	-0.335006		25.94	-0.548332		25.94	0.03088
25.96	-0.366286		25.96	-0.551809		25.96	0.04263
25.98	-0.395893		25.98	-0.553161		25.98	0.05416
26	-0.423749		26	-0.55239		26	0.06541
26.02	-0.449783		26.02	-0.549507		26.02	0.0763
26.04	-0.473928		26.04	-0.54453		26.04	0.08679
26.06	-0.496119		26.06	-0.537483		26.06	0.09681
26.08	-0.516299		26.08	-0.528397		26.08	0.1063
26.1	-0.534413		26.1	-0.51731		26.1	0.11521
26.12	-0.550411		26.12	-0.504264		26.12	0.12349
26.14	-0.564247		26.14	-0.489306		26.14	0.13109
26.16	-0.575884		26.16	-0.472488		26.16	0.13797
26.18	-0.585287		26.18	-0.453866		26.18	0.14407
26.2	-0.59243		26.2	-0.433498		26.2	0.14938
26.22	-0.597296		26.22	-0.411446		26.22	0.15386
26.24	-0.599873		26.24	-0.387774		26.24	0.15748
26.26	-0.60016		26.26	-0.362547		26.26	0.16022
26.28	-0.598161		26.28	-0.335835		26.28	0.16207
26.3	-0.593893		26.3	-0.307709		26.3	0.16302
26.32	-0.587377		26.32	-0.278242		26.32	0.16306
26.34	-0.578645		26.34	-0.247513		26.34	0.16221
26.36	-0.567734		26.36	-0.215603		26.36	0.16047
26.38	-0.554688		26.38	-0.182599		26.38	0.15785
26.4	-0.539559		26.4	-0.148592		26.4	0.15438
26.42	-0.522401		26.42	-0.113682		26.42	0.15008
26.44	-0.503272		26.44	-0.077976		26.44	0.14498
26.46	-0.482237		26.46	-0.041592		26.46	0.13912
26.48	-0.45936		26.48	-0.004655		26.48	0.13253
26.5	-0.434707		26.5	0.03269		26.5	0.12526
26.52	-0.408348		26.52	0.07025		26.52	0.11735
26.54	-0.380352		26.54	0.10785		26.54	0.10886
26.56	-0.350791		26.56	0.14529		26.56	0.09983
26.58	-0.319738		26.58	0.18235		26.58	0.09033
26.6	-0.287269		26.6	0.21881		26.6	0.08041
26.62	-0.253462		26.62	0.25444		26.62	0.07011
26.64	-0.218402		26.64	0.289		26.64	0.05952
26.66	-0.182175		26.66	0.32223		26.66	0.04867
26.68	-0.144878		26.68	0.35389		26.68	0.03764
26.7	-0.106613		26.7	0.38373		26.7	0.02647
26.72	-0.0674932		26.72	0.4115		26.72	0.01524
26.74	-0.0276423		26.74	0.43696		26.74	0.00399
26.76	0.0128018		26.76	0.45988		26.76	-0.007222
26.78	0.0536607		26.78	0.48006		26.78	-0.018332
26.8	0.094733		26.8	0.49731		26.8	-0.029287
26.82	0.135807		26.82	0.51145		26.82	-0.040035
26.84	0.176654		26.84	0.52237		26.84	-0.050522
26.86	0.21703		26.86	0.52994		26.86	-0.060699
26.88	0.256676		26.88	0.53411		26.88	-0.070519
26.9	0.295323		26.9	0.53483		26.9	-0.079936
26.92	0.332687		26.92	0.53212		26.92	-0.088909
26.94	0.36848		26.94	0.526		26.94	-0.097397
26.96	0.40241		26.96	0.51655		26.96	-0.105365
26.98	0.434183		26.98	0.50388		26.98	-0.112779
27	0.463514		27	0.48812		27	-0.119607
27.02	0.490127		27.02	0.46943		27.02	-0.125821
27.04	0.513764		27.04	0.44802		27.04	-0.131399
27.06	0.534185		27.06	0.42407		27.06	-0.136316
27.08	0.551182		27.08	0.39781		27.08	-0.140557
27.1	0.564578		27.1	0.36947		27.1	-0.144104
27.12	0.574233		27.12	0.3393		27.12	-0.146946
27.14	0.580048		27.14	0.30753		27.14	-0.149073
27.16	0.581965		27.16	0.2744		27.16	-0.15048
27.18	0.579974		27.18	0.24015		27.18	-0.151164
27.2	0.574107		27.2	0.20501		27.2	-0.151124
27.22	0.56444		27.22	0.1692		27.22	-0.150365
27.24	0.551091		27.24	0.13292		27.24	-0.148892
27.26	0.534215		27.26	0.09638		27.26	-0.146715
27.28	0.514002		27.28	0.05976		27.28	-0.143845
27.3	0.490671		27.3	0.02323		27.3	-0.140297
27.32	0.464463		27.32	-0.01304		27.32	-0.13609
27.34	0.435639		27.34	-0.048919		27.34	-0.131244
27.36	0.404472		27.36	-0.084252		27.36	-0.125782
27.38	0.371242		27.38	-0.11889		27.38	-0.119729
27.4	0.336231		27.4	-0.152696		27.4	-0.113114
27.42	0.299719		27.42	-0.185546		27.42	-0.105967
27.44	0.261978		27.44	-0.217322		27.44	-0.098322
27.46	0.223273		27.46	-0.247918		27.46	-0.090213
27.48	0.183855		27.48	-0.277236		27.48	-0.081679
27.5	0.143962		27.5	-0.305184		27.5	-0.072758
27.52	0.103817		27.52	-0.331678		27.52	-0.063492
27.54	0.0636248		27.54	-0.356642		27.54	-0.053926
27.56	0.0235763		27.56	-0.380003		27.56	-0.044102
27.58	-0.0161576		27.58	-0.401695		27.58	-0.03407
27.6	-0.0554309		27.6	-0.421658		27.6	-0.023875
27.62	-0.0940778		27.62	-0.439836		27.62	-0.013569
27.64	-0.13194		27.64	-0.456179		27.64	-0.0032
27.66	-0.168874		27.66	-0.470641		27.66	0.00718
27.68	-0.204747		27.68	-0.483183		27.68	0.01751
27.7	-0.239438		27.7	-0.493771		27.7	0.02775
27.72	-0.272836		27.72	-0.502379		27.72	0.03783
27.74	-0.304839		27.74	-0.508983		27.74	0.04771
27.76	-0.335354		27.76	-0.513569		27.76	0.05732
27.78	-0.364294		27.78	-0.51613		27.78	0.06662
27.8	-0.391579		27.8	-0.516663		27.8	0.07556
27.82	-0.417134		27.82	-0.515174		27.82	0.08408
27.84	-0.44089		27.84	-0.511676		27.84	0.09214
27.86	-0.462781		27.86	-0.506187		27.86	0.09969
27.88	-0.482748		27.88	-0.498732		27.88	0.10669
27.9	-0.500735		27.9	-0.489343		27.9	0.1131
27.92	-0.516691		27.92	-0.478057		27.92	0.11888
27.94	-0.530571		27.94	-0.464915		27.94	0.12399
27.96	-0.542335		27.96	-0.449963		27.96	0.12842
27.98	-0.55195		27.98	-0.433253		27.98	0.13214
28	-0.559389		28	-0.414839		28	0.13512
28.02	-0.564634		28.02	-0.39478		28.02	0.13735
28.04	-0.567671		28.04	-0.373135		28.04	0.13882
28.06	-0.568498		28.06	-0.34997		28.06	0.13953
28.08	-0.567118		28.08	-0.325351		28.08	0.13947
28.1	-0.563542		28.1	-0.299349		28.1	0.13864
28.12	-0.557792		28.12	-0.272035		28.12	0.13706
28.14	-0.549893		28.14	-0.243488		28.14	0.13473
28.16	-0.539882		28.16	-0.213788		28.16	0.13168
28.18	-0.527798		28.18	-0.18302		28.18	0.12793
28.2	-0.513689		28.2	-0.151277		28.2	0.1235
28.22	-0.497607		28.22	-0.118655		28.22	0.11841
28.24	-0.479607		28.24	-0.085259		28.24	0.11272
28.26	-0.459749		28.26	-0.051202		28.26	0.10645
28.28	-0.438096		28.28	-0.016605		28.28	0.09963
28.3	-0.414715		28.3	0.0184		28.3	0.09232
28.32	-0.389672		28.32	0.05364		28.32	0.08456
28.34	-0.363037		28.34	0.08894		28.34	0.07639
28.36	-0.334883		28.36	0.12413		28.36	0.06786
28.38	-0.305284		28.38	0.15899		28.38	0.05903
28.4	-0.274318		28.4	0.19333		28.4	0.04993
28.42	-0.242066		28.42	0.22693		28.42	0.04062
28.44	-0.208613		28.44	0.25957		28.44	0.03115
28.46	-0.174049		28.46	0.29103		28.46	0.02157
28.48	-0.138472		28.48	0.32106		28.48	0.01193
28.5	-0.101987		28.5	0.34946		28.5	0.00228
28.52	-0.0647059		28.52	0.37598		28.52	-0.007332
28.54	-0.0267538		28.54	0.40041		28.54	-0.016854
28.56	0.0117334		28.56	0.42254		28.56	-0.026239
28.58	0.0505822		28.58	0.44219		28.58	-0.035442
28.6	0.0896006		28.6	0.45917		28.6	-0.044417
28.62	0.128586		28.62	0.47333		28.62	-0.05312
28.64	0.16732		28.64	0.48453		28.64	-0.06151
28.66	0.205575		28.66	0.49269		28.66	-0.069548
28.68	0.243107		28.68	0.49772		28.68	-0.077197
28.7	0.279663		28.7	0.49959		28.7	-0.084422
28.72	0.314984		28.72	0.49829		28.72	-0.091192
28.74	0.348801		28.74	0.49383		28.74	-0.097476
28.76	0.380846		28.76	0.48627		28.76	-0.103248
28.78	0.410851		28.78	0.4757		28.78	-0.108483
28.8	0.438555		28.8	0.46223		28.8	-0.11316
28.82	0.463706		28.82	0.446		28.82	-0.11726
28.84	0.48607		28.84	0.42716		28.84	-0.120768
28.86	0.50543		28.86	0.40589		28.86	-0.123669
28.88	0.521597		28.88	0.3824		28.88	-0.125955
28.9	0.534409		28.9	0.35687		28.9	-0.127616
28.92	0.543738		28.92	0.32953		28.92	-0.128649
28.94	0.549493		28.94	0.3006		28.94	-0.129052
28.96	0.551621		28.96	0.27029		28.96	-0.128824
28.98	0.550106		28.98	0.23881		28.98	-0.127971
29	0.544977		29	0.20639		29	-0.126499
29.02	0.536297		29.02	0.17322		29.02	-0.124415
29.04	0.524169		29.04	0.13951		29.04	-0.121733
29.06	0.50873		29.06	0.10545		29.06	-0.118466
29.08	0.490147		29.08	0.07121		29.08	-0.11463
29.1	0.468616		29.1	0.03696		29.1	-0.110246
29.12	0.444352		29.12	0.00287		29.12	-0.105334
29.14	0.417591		29.14	-0.030931		29.14	-0.099919
29.16	0.388577		29.16	-0.064299		29.16	-0.094026
29.18	0.357567		29.18	-0.097085		29.18	-0.087685
29.2	0.324818		29.2	-0.129154		29.2	-0.080924
29.22	0.290589		29.22	-0.16038		29.22	-0.073777
29.24	0.255133		29.24	-0.190644		29.24	-0.066277
29.26	0.218696		29.26	-0.21984		29.26	-0.058461
29.28	0.181516		29.28	-0.247865		29.28	-0.050365
29.3	0.143816		29.3	-0.274628		29.3	-0.04203
29.32	0.105811		29.32	-0.300042		29.32	-0.033494
29.34	0.0676971		29.34	-0.324029		29.34	-0.024801
29.36	0.0296604		29.36	-0.346516		29.36	-0.015993
29.38	-0.00813029		29.38	-0.367436		29.38	-0.007113
29.4	-0.0455293		29.4	-0.386727		29.4	0.00179
29.42	-0.0823797		29.42	-0.404334		29.42	0.01068
29.44	-0.118525		29.44	-0.420206		29.44	0.0195
29.46	-0.153821		29.46	-0.434299		29.46	0.02821
29.48	-0.188136		29.48	-0.446573		29.48	0.03676
29.5	-0.221349		29.5	-0.456995		29.5	0.0451
29.52	-0.253348		29.52	-0.465537		29.52	0.05319
29.54	-0.28403		29.54	-0.472179		29.54	0.06099
29.56	-0.313302		29.56	-0.476905		29.56	0.06844
29.58	-0.341076		29.58	-0.479707		29.58	0.07552
29.6	-0.367271		29.6	-0.480583		29.6	0.08217
29.62	-0.391812		29.62	-0.479537		29.62	0.08837
29.64	-0.414631		29.64	-0.476581		29.64	0.09407
29.66	-0.435663		29.66	-0.471731		29.66	0.09925
29.68	-0.454849		29.68	-0.465012		29.68	0.10387
29.7	-0.472137		29.7	-0.456451		29.7	0.10791
29.72	-0.487476		29.72	-0.446083		29.72	0.11135
29.74	-0.500824		29.74	-0.433948		29.74	0.11417
29.76	-0.512144		29.76	-0.420091		29.76	0.11635
29.78	-0.521405		29.78	-0.404559		29.78	0.11789
29.8	-0.528584		29.8	-0.387405		29.8	0.11877
29.82	-0.533663		29.82	-0.368686		29.82	0.11899
29.84	-0.536631		29.84	-0.348461		29.84	0.11856
29.86	-0.537486		29.86	-0.326794		29.86	0.11748
29.88	-0.536233		29.88	-0.303751		29.88	0.11575
29.9	-0.532882		29.9	-0.279401		29.9	0.1134
29.92	-0.527454		29.92	-0.253817		29.92	0.11043
29.94	-0.519973		29.94	-0.227077		29.94	0.10687
29.96	-0.510473		29.96	-0.19926		29.96	0.10274
29.98	-0.49899		29.98	-0.170454		29.98	0.09807
30	-0.48557		30	-0.140749		30	0.09289
30.02	-0.470261		30.02	-0.110241		30.02	0.08723
30.04	-0.453116		30.04	-0.079036		30.04	0.08113
30.06	-0.434191		30.06	-0.047244		30.06	0.07462
30.08	-0.413547		30.08	-0.014984		30.08	0.06774
30.1	-0.391246		30.1	0.01761		30.1	0.06053
30.12	-0.367354		30.12	0.0504		30.12	0.05304
30.14	-0.341941		30.14	0.08319		30.14	0.0453
30.16	-0.315075		30.16	0.11583		30.16	0.03736
30.18	-0.286833		30.18	0.14813		30.18	0.02927
30.2	-0.257291		30.2	0.1799		30.2	0.02106
30.22	-0.226529		30.22	0.21095		30.22	0.01279
30.24	-0.194634		30.24	0.24107		30.24	0.00449
30.26	-0.161696		30.26	0.27006		30.26	-0.003796
30.28	-0.127813		30.28	0.29771		30.28	-0.012017
30.3	-0.0930891		30.3	0.32382		30.3	-0.020135
30.32	-0.0576382		30.32	0.3482		30.32	-0.028107
30.34	-0.0215829		30.34	0.37064		30.34	-0.035893
30.36	0.0149417		30.36	0.39096		30.36	-0.043456
30.38	0.0517665		30.38	0.409		30.38	-0.050758
30.4	0.0887078		30.4	0.4246		30.4	-0.057763
30.42	0.125572		30.42	0.43762		30.42	-0.06444
30.44	0.162152		30.44	0.44795		30.44	-0.070757
30.46	0.198232		30.46	0.45551		30.46	-0.076684
30.48	0.233584		30.48	0.46022		30.48	-0.082195
30.5	0.267972		30.5	0.46206		30.5	-0.087266
30.52	0.301153		30.52	0.46101		30.52	-0.091874
30.54	0.332881		30.54	0.4571		30.54	-0.096
30.56	0.362909		30.56	0.45036		30.56	-0.099626
30.58	0.390992		30.58	0.44088		30.58	-0.102738
30.6	0.416892		30.6	0.42874		30.6	-0.105323
30.62	0.44038		30.62	0.41407		30.62	-0.107372
30.64	0.461243		30.64	0.39701		30.64	-0.108878
30.66	0.479287		30.66	0.37771		30.66	-0.109836
30.68	0.494341		30.68	0.35634		30.68	-0.110244
30.7	0.506261		30.7	0.33308		30.7	-0.110103
30.72	0.514932		30.72	0.30812		30.72	-0.109414
30.74	0.520271		30.74	0.28165		30.74	-0.108184
30.76	0.522232		30.76	0.25388		30.76	-0.106421
30.78	0.520803		30.78	0.22498		30.78	-0.104134
30.8	0.516008		30.8	0.19517		30.8	-0.101336
30.82	0.507905		30.82	0.16462		30.82	-0.098041
30.84	0.496588		30.84	0.13352		30.84	-0.094266
30.86	0.482181		30.86	0.10205		30.86	-0.090031
30.88	0.464833		30.88	0.07036		30.88	-0.085356
30.9	0.444722		30.9	0.03863		30.9	-0.080264
30.92	0.422043		30.92	0.007		30.92	-0.074781
30.94	0.397007		30.94	-0.024395		30.94	-0.068933
30.96	0.36984		30.96	-0.055417		30.96	-0.062749
30.98	0.340775		30.98	-0.085926		30.98	-0.05626
31	0.310047		31	-0.115792		31	-0.049497
31.02	0.277894		31.02	-0.144893		31.02	-0.042494
31.04	0.244549		31.04	-0.173113		31.04	-0.035284
31.06	0.210242		31.06	-0.200347		31.06	-0.027905
31.08	0.175192		31.08	-0.226497		31.08	-0.020393
31.1	0.139611		31.1	-0.251473		31.1	-0.012785
31.12	0.103698		31.12	-0.27519		31.12	-0.005121
31.14	0.0676419		31.14	-0.297572		31.14	0.00256
31.16	0.0316182		31.16	-0.318547		31.16	0.01022
31.18	-0.00421007		31.18	-0.338051		31.18	0.01781
31.2	-0.039699		31.2	-0.356023		31.2	0.0253
31.22	-0.0746983		31.22	-0.372411		31.22	0.03264
31.24	-0.109057		31.24	-0.387167		31.24	0.0398
31.26	-0.142634		31.26	-0.400247		31.26	0.04673
31.28	-0.1753		31.28	-0.411615		31.28	0.05339
31.3	-0.206937		31.3	-0.421241		31.3	0.05976
31.32	-0.237432		31.32	-0.429098		31.32	0.06579
31.34	-0.266686		31.34	-0.435167		31.34	0.07145
31.36	-0.294602		31.36	-0.439435		31.36	0.07671
31.38	-0.321096		31.38	-0.441896		31.38	0.08153
31.4	-0.346086		31.4	-0.442547		31.4	0.0859
31.42	-0.369499		31.42	-0.441395		31.42	0.08978
31.44	-0.391266		31.44	-0.438451		31.44	0.09316
31.46	-0.411325		31.46	-0.43373		31.46	0.09601
31.48	-0.429617		31.48	-0.427257		31.48	0.09833
31.5	-0.446091		31.5	-0.419058		31.5	0.1001
31.52	-0.460698		31.52	-0.409166		31.52	0.1013
31.54	-0.473399		31.54	-0.397619		31.54	0.10194
31.56	-0.484156		31.56	-0.38446		31.56	0.10202
31.58	-0.49294		31.58	-0.369734		31.58	0.10152
31.6	-0.499727		31.6	-0.353492		31.6	0.10047
31.62	-0.504501		31.62	-0.335788		31.62	0.09887
31.64	-0.507252		31.64	-0.31668		31.64	0.09673
31.66	-0.507977		31.66	-0.29623		31.66	0.09407
31.68	-0.506681		31.68	-0.274503		31.68	0.0909
31.7	-0.503375		31.7	-0.251568		31.7	0.08724
31.72	-0.498077		31.72	-0.227498		31.72	0.08312
31.74	-0.490811		31.74	-0.202369		31.74	0.07856
31.76	-0.481609		31.76	-0.176263		31.76	0.0736
31.78	-0.470506		31.78	-0.149265		31.78	0.06826
31.8	-0.457544		31.8	-0.121467		31.8	0.06257
31.82	-0.44277		31.82	-0.092966		31.82	0.05657
31.84	-0.426235		31.84	-0.063864		31.84	0.0503
31.86	-0.407992		31.86	-0.034272		31.86	0.04378
31.88	-0.388102		31.88	-0.004306		31.88	0.03706
31.9	-0.366626		31.9	0.0259		31.9	0.03017
31.92	-0.343628		31.92	0.0562		31.92	0.02316
31.94	-0.319178		31.94	0.08644		31.94	0.01605
31.96	-0.293345		31.96	0.11645		31.96	0.00889
31.98	-0.266205		31.98	0.14606		31.98	0.00172
32	-0.237836		32	0.1751		32	-0.005428
32.02	-0.208321		32.02	0.20338		32.02	-0.012517
32.04	-0.177748		32.04	0.23072		32.04	-0.019508
32.06	-0.146208		32.06	0.25694		32.06	-0.026367
32.08	-0.113803		32.08	0.28186		32.08	-0.033057
32.1	-0.0806369		32.1	0.30528		32.1	-0.039545
32.12	-0.0468259		32.12	0.32705		32.12	-0.045799
32.14	-0.0124933		32.14	0.34698		32.14	-0.051789
32.16	0.0222234		32.16	0.36492		32.16	-0.057485
32.18	0.0571568		32.18	0.38072		32.18	-0.062861
32.2	0.0921296		32.2	0.39426		32.2	-0.067891
32.22	0.126954		32.22	0.40542		32.22	-0.072552
32.24	0.161434		32.24	0.41411		32.24	-0.076823
32.26	0.195361		32.26	0.42027		32.26	-0.080685
32.28	0.22852		32.28	0.42383		32.28	-0.08412
32.3	0.26069		32.3	0.42478		32.3	-0.087114
32.32	0.291646		32.32	0.42311		32.32	-0.089655
32.34	0.321159		32.34	0.41886		32.34	-0.091731
32.36	0.349003		32.36	0.41206		32.36	-0.093335
32.38	0.374955		32.38	0.40279		32.38	-0.094461
32.4	0.398799		32.4	0.39113		32.4	-0.095105
32.42	0.420332		32.42	0.3772		32.42	-0.095266
32.44	0.439362		32.44	0.36112		32.44	-0.094945
32.46	0.45572		32.46	0.34304		32.46	-0.094145
32.48	0.469255		32.48	0.32309		32.48	-0.092871
32.5	0.479841		32.5	0.30146		32.5	-0.091131
32.52	0.487382		32.52	0.27829		32.52	-0.088935
32.54	0.491809		32.54	0.25377		32.54	-0.086295
32.56	0.493088		32.56	0.22807		32.56	-0.083224
32.58	0.491213		32.58	0.20137		32.58	-0.079738
32.6	0.486213		32.6	0.17384		32.6	-0.075855
32.62	0.478146		32.62	0.14564		32.62	-0.071595
32.64	0.467099		32.64	0.11695		32.64	-0.066979
32.66	0.453189		32.66	0.08793		32.66	-0.06203
32.68	0.436556		32.68	0.05872		32.68	-0.056773
32.7	0.417361		32.7	0.02947		32.7	-0.051234
32.72	0.395784		32.72	0.00033		32.72	-0.045441
32.74	0.37202		32.74	-0.028586		32.74	-0.039423
32.76	0.346274		32.76	-0.057145		32.76	-0.03321
32.78	0.318758		32.78	-0.085215		32.78	-0.026835
32.8	0.289689		32.8	-0.112675		32.8	-0.020329
32.82	0.259285		32.82	-0.13941		32.82	-0.013725
32.84	0.227761		32.84	-0.165313		32.84	-0.007058
32.86	0.195328		32.86	-0.190283		32.86	-0.000363
32.88	0.162192		32.88	-0.214229		32.88	0.00633
32.9	0.128548		32.9	-0.237064		32.9	0.01297
32.92	0.0945843		32.92	-0.258708		32.92	0.01954
32.94	0.0604784		32.94	-0.279088		32.94	0.026
32.96	0.0263975		32.96	-0.298136		32.96	0.03231
32.98	-0.00750297		32.98	-0.31579		32.98	0.03843
33	-0.0410844		33	-0.331996		33	0.04434
33.02	-0.0741992		33.02	-0.346702		33.02	0.04999
33.04	-0.106702		33.04	-0.359865		33.04	0.05537
33.06	-0.138458		33.06	-0.371444		33.06	0.06043
33.08	-0.169342		33.08	-0.381407		33.08	0.06515
33.1	-0.199237		33.1	-0.389725		33.1	0.06951
33.12	-0.228035		33.12	-0.396377		33.12	0.07348
33.14	-0.255636		33.14	-0.401346		33.14	0.07703
33.16	-0.281948		33.16	-0.404622		33.16	0.08015
33.18	-0.306886		33.18	-0.406198		33.18	0.08282
33.2	-0.33037		33.2	-0.406078		33.2	0.08503
33.22	-0.352329		33.22	-0.404266		33.22	0.08676
33.24	-0.372695		33.24	-0.400777		33.24	0.08801
33.26	-0.391408		33.26	-0.395628		33.26	0.08877
33.28	-0.408412		33.28	-0.388844		33.28	0.08903
33.3	-0.423659		33.3	-0.380451		33.3	0.0888
33.32	-0.437104		33.32	-0.370485		33.32	0.08808
33.34	-0.448709		33.34	-0.358983		33.34	0.08688
33.36	-0.458442		33.36	-0.345987		33.36	0.08519
33.38	-0.466276		33.38	-0.331544		33.38	0.08305
33.4	-0.472191		33.4	-0.315705		33.4	0.08045
33.42	-0.476174		33.42	-0.298525		33.42	0.07742
33.44	-0.478219		33.44	-0.280061		33.44	0.07398
33.46	-0.478324		33.46	-0.260375		33.46	0.07015
33.48	-0.476498		33.48	-0.239535		33.48	0.06594
33.5	-0.472753		33.5	-0.217609		33.5	0.06139
33.52	-0.46711		33.52	-0.194673		33.52	0.05652
33.54	-0.459594		33.54	-0.170803		33.54	0.05136
33.56	-0.450236		33.56	-0.146084		33.56	0.04595
33.58	-0.439074		33.58	-0.120602		33.58	0.04031
33.6	-0.42615		33.6	-0.09445		33.6	0.03447
33.62	-0.41151		33.62	-0.067728		33.62	0.02846
33.64	-0.395206		33.64	-0.040538		33.64	0.02233
33.66	-0.377291		33.66	-0.012992		33.66	0.0161
33.68	-0.357824		33.68	0.01479		33.68	0.00981
33.7	-0.336867		33.7	0.04268		33.7	0.00349
33.72	-0.314484		33.72	0.07053		33.72	-0.002832
33.74	-0.290745		33.74	0.09818		33.74	-0.009112
33.76	-0.265721		33.76	0.12549		33.76	-0.015322
33.78	-0.239487		33.78	0.1523		33.78	-0.021429
33.8	-0.212125		33.8	0.17843		33.8	-0.027402
33.82	-0.183717		33.82	0.20374		33.82	-0.033209
33.84	-0.154354		33.84	0.22805		33.84	-0.038822
33.86	-0.124131		33.86	0.25119		33.86	-0.044213
33.88	-0.0931496		33.88	0.27301		33.88	-0.049354
33.9	-0.0615176		33.9	0.29335		33.9	-0.054221
33.92	-0.029351		33.92	0.31205		33.92	-0.05879
33.94	0.00322575		33.94	0.32898		33.94	-0.063039
33.96	0.0360674		33.96	0.34401		33.96	-0.066948
33.98	0.0690089		33.98	0.35701		33.98	-0.070499
34	0.101879		34	0.36789		34	-0.073674
34.02	0.134496		34.02	0.37656		34.02	-0.076461
34.04	0.166671		34.04	0.38295		34.04	-0.078846
34.06	0.198209		34.06	0.38702		34.06	-0.08082
34.08	0.228905		34.08	0.38873		34.08	-0.082373
34.1	0.258554		34.1	0.38808		34.1	-0.083501
34.12	0.286946		34.12	0.38508		34.12	-0.084198
34.14	0.313873		34.14	0.37976		34.14	-0.084463
34.16	0.339129		34.16	0.37219		34.16	-0.084295
34.18	0.362514		34.18	0.36242		34.18	-0.083697
34.2	0.383837		34.2	0.35056		34.2	-0.082673
34.22	0.40292		34.22	0.3367		34.22	-0.081228
34.24	0.419599		34.24	0.32096		34.24	-0.07937
34.26	0.433728		34.26	0.30348		34.26	-0.07711
34.28	0.445183		34.28	0.28438		34.28	-0.074459
34.3	0.453863		34.3	0.26383		34.3	-0.071431
34.32	0.459692		34.32	0.24197		34.32	-0.068041
34.34	0.462621		34.34	0.21895		34.34	-0.064307
34.36	0.46263		34.36	0.19493		34.36	-0.060248
34.38	0.459727		34.38	0.17007		34.38	-0.055884
34.4	0.453947		34.4	0.14452		34.4	-0.051237
34.42	0.445356		34.42	0.11844		34.42	-0.04633
34.44	0.434041		34.44	0.09197		34.44	-0.041188
34.46	0.420116		34.46	0.06526		34.46	-0.035838
34.48	0.403715		34.48	0.03843		34.48	-0.030306
34.5	0.384991		34.5	0.01163		34.5	-0.02462
34.52	0.364113		34.52	-0.015021		34.52	-0.018809
34.54	0.34126		34.54	-0.041405		34.54	-0.012903
34.56	0.316622		34.56	-0.067397		34.56	-0.006934
34.58	0.290394		34.58	-0.09288		34.58	-0.00093
34.6	0.262775		34.6	-0.117741		34.6	0.00507
34.62	0.233963		34.62	-0.141877		34.62	0.01105
34.64	0.204156		34.64	-0.16519		34.64	0.01696
34.66	0.173547		34.66	-0.187587		34.66	0.02278
34.68	0.142324		34.68	-0.208985		34.68	0.02847
34.7	0.110667		34.7	-0.229304		34.7	0.034
34.72	0.0787487		34.72	-0.248472		34.72	0.03935
34.74	0.0467331		34.74	-0.266421		34.74	0.04448
34.76	0.0147745		34.76	-0.283092		34.76	0.04936
34.78	-0.0169837		34.78	-0.298429		34.78	0.05396
34.8	-0.0484072		34.8	-0.312383		34.8	0.05827
34.82	-0.0793539		34.82	-0.324909		34.82	0.06225
34.84	-0.109688		34.84	-0.335969		34.84	0.06589
34.86	-0.139284		34.86	-0.34553		34.86	0.06915
34.88	-0.168023		34.88	-0.353566		34.88	0.07204
34.9	-0.195796		34.9	-0.360053		34.9	0.07452
34.92	-0.222501		34.92	-0.364977		34.92	0.07658
34.94	-0.248046		34.94	-0.368326		34.94	0.07821
34.96	-0.272341		34.96	-0.370095		34.96	0.07941
34.98	-0.295308		34.98	-0.370285		34.98	0.08017
35	-0.316872		35	-0.368901		35	0.08048
35.02	-0.336964		35.02	-0.365955		35.02	0.08035
35.04	-0.355524		35.04	-0.361463		35.04	0.07977
35.06	-0.372494		35.06	-0.355448		35.06	0.07874
35.08	-0.387826		35.08	-0.347935		35.08	0.07729
35.1	-0.401473		35.1	-0.338956		35.1	0.07541
35.12	-0.413397		35.12	-0.328546		35.12	0.07311
35.14	-0.423564		35.14	-0.316747		35.14	0.07042
35.16	-0.431947		35.16	-0.303602		35.16	0.06735
35.18	-0.438524		35.18	-0.289159		35.18	0.06391
35.2	-0.443279		35.2	-0.27347		35.2	0.06013
35.22	-0.446203		35.22	-0.256591		35.22	0.05603
35.24	-0.447291		35.24	-0.238581		35.24	0.05163
35.26	-0.446548		35.26	-0.219503		35.26	0.04696
35.28	-0.44398		35.28	-0.199425		35.28	0.04205
35.3	-0.439604		35.3	-0.178417		35.3	0.03692
35.32	-0.433442		35.32	-0.156555		35.32	0.03161
35.34	-0.425519		35.34	-0.133919		35.34	0.02614
35.36	-0.415868		35.36	-0.110592		35.36	0.02055
35.38	-0.404525		35.38	-0.086664		35.38	0.01486
35.4	-0.391533		35.4	-0.062228		35.4	0.0091
35.42	-0.376938		35.42	-0.037383		35.42	0.00331
35.44	-0.36079		35.44	-0.012233		35.44	-0.002484
35.46	-0.343143		35.46	0.01311		35.46	-0.008249
35.48	-0.324055		35.48	0.03852		35.48	-0.013956
35.5	-0.303586		35.5	0.06388		35.5	-0.019574
35.52	-0.281802		35.52	0.08903		35.52	-0.025074
35.54	-0.25877		35.54	0.11384		35.54	-0.030426
35.56	-0.234563		35.56	0.13818		35.56	-0.035604
35.58	-0.209257		35.58	0.16189		35.58	-0.040582
35.6	-0.182935		35.6	0.18482		35.6	-0.045333
35.62	-0.155681		35.62	0.20684		35.62	-0.049835
35.64	-0.127587		35.64	0.22779		35.64	-0.054064
35.66	-0.0987498		35.66	0.24753		35.66	-0.058001
35.68	-0.0692733		35.68	0.26593		35.68	-0.061627
35.7	-0.0392676		35.7	0.28285		35.7	-0.064924
35.72	-0.00885017		35.72	0.29817		35.72	-0.067876
35.74	0.0218497		35.74	0.31177		35.74	-0.070471
35.76	0.0526807		35.76	0.32356		35.76	-0.072695
35.78	0.0834839		35.78	0.33344		35.78	-0.074538
35.8	0.114093		35.8	0.34135		35.8	-0.075993
35.82	0.144334		35.82	0.34722		35.82	-0.077054
35.84	0.174029		35.84	0.35101		35.84	-0.077715
35.86	0.202991		35.86	0.35269		35.86	-0.077975
35.88	0.231033		35.88	0.35226		35.88	-0.077834
35.9	0.257963		35.9	0.34974		35.9	-0.077292
35.92	0.283592		35.92	0.34514		35.92	-0.076353
35.94	0.30773		35.94	0.33851		35.94	-0.075022
35.96	0.330195		35.96	0.32991		35.96	-0.073308
35.98	0.350811		35.98	0.31942		35.98	-0.071218
36	0.369412		36	0.30713		36	-0.068763
36.02	0.385846		36.02	0.29314		36.02	-0.065956
36.04	0.399976		36.04	0.27756		36.04	-0.062812
36.06	0.411682		36.06	0.26051		36.06	-0.059345
36.08	0.420867		36.08	0.24212		36.08	-0.055573
36.1	0.427453		36.1	0.22252		36.1	-0.051515
36.12	0.431386		36.12	0.20185		36.12	-0.047192
36.14	0.432639		36.14	0.18024		36.14	-0.042625
36.16	0.431205		36.16	0.15784		36.16	-0.037837
36.18	0.427107		36.18	0.13479		36.18	-0.032852
36.2	0.42039		36.2	0.11121		36.2	-0.027696
36.22	0.411122		36.22	0.08725		36.22	-0.022395
36.24	0.399395		36.24	0.06303		36.24	-0.016977
36.26	0.385321		36.26	0.03868		36.26	-0.011468
36.28	0.369026		36.28	0.01432		36.28	-0.005898
36.3	0.350657		36.3	-0.009938		36.3	-0.000295
36.32	0.330369		36.32	-0.033973		36.32	0.00531
36.34	0.308329		36.34	-0.057676		36.34	0.01089
36.36	0.284709		36.36	-0.080935		36.36	0.01641
36.38	0.259689		36.38	-0.103647		36.38	0.02185
36.4	0.233448		36.4	-0.125714		36.4	0.02716
36.42	0.206167		36.42	-0.147043		36.42	0.03233
36.44	0.178025		36.44	-0.167549		36.44	0.03733
36.46	0.149195		36.46	-0.18715		36.46	0.04212
36.48	0.119849		36.48	-0.205772		36.48	0.04668
36.5	0.0901496		36.5	-0.223347		36.5	0.05098
36.52	0.0602549		36.52	-0.23981		36.52	0.05501
36.54	0.0303146		36.54	-0.255103		36.54	0.05873
36.56	0.000470771		36.56	-0.269175		36.56	0.06212
36.58	-0.029146		36.58	-0.281977		36.58	0.06517
36.6	-0.0584037		36.6	-0.293468		36.6	0.06786
36.62	-0.0871685		36.62	-0.303611		36.62	0.07017
36.64	-0.115315		36.64	-0.312376		36.64	0.07209
36.66	-0.142725		36.66	-0.319736		36.66	0.07361
36.68	-0.16929		36.68	-0.325671		36.68	0.07473
36.7	-0.194906		36.7	-0.330165		36.7	0.07542
36.72	-0.21948		36.72	-0.33321		36.72	0.0757
36.74	-0.242924		36.74	-0.334799		36.74	0.07556
36.76	-0.265155		36.76	-0.334933		36.76	0.075
36.78	-0.286098		36.78	-0.333618		36.78	0.07402
36.8	-0.305683		36.8	-0.330863		36.8	0.07264
36.82	-0.323847		36.82	-0.326685		36.82	0.07085
36.84	-0.340532		36.84	-0.321101		36.84	0.06868
36.86	-0.355685		36.86	-0.314138		36.86	0.06614
36.88	-0.369259		36.88	-0.305824		36.88	0.06323
36.9	-0.381215		36.9	-0.296192		36.9	0.05998
36.92	-0.391516		36.92	-0.28528		36.92	0.05641
36.94	-0.400134		36.94	-0.273131		36.94	0.05254
36.96	-0.407045		36.96	-0.259789		36.96	0.04839
36.98	-0.412232		36.98	-0.245305		36.98	0.04398
37	-0.415683		37	-0.229733		37	0.03934
37.02	-0.417393		37.02	-0.213129		37.02	0.0345
37.04	-0.41736		37.04	-0.195554		37.04	0.02949
37.06	-0.415593		37.06	-0.177073		37.06	0.02432
37.08	-0.412101		37.08	-0.157754		37.08	0.01903
37.1	-0.406904		37.1	-0.13767		37.1	0.01366
37.12	-0.400024		37.12	-0.116898		37.12	0.00822
37.14	-0.39149		37.14	-0.095519		37.14	0.00274
37.16	-0.381336		37.16	-0.073618		37.16	-0.002733
37.18	-0.3696		37.18	-0.051286		37.18	-0.008185
37.2	-0.356326		37.2	-0.028615		37.2	-0.013583
37.22	-0.341561		37.22	-0.005705		37.22	-0.018899
37.24	-0.325356		37.24	0.01734		37.24	-0.024105
37.26	-0.307767		37.26	0.0404		37.26	-0.029174
37.28	-0.288854		37.28	0.06335		37.28	-0.03408
37.3	-0.268679		37.3	0.08607		37.3	-0.038799
37.32	-0.247308		37.32	0.10844		37.32	-0.043305
37.34	-0.224812		37.34	0.13032		37.34	-0.047578
37.36	-0.201266		37.36	0.15158		37.36	-0.051595
37.38	-0.176749		37.38	0.17209		37.38	-0.055338
37.4	-0.151344		37.4	0.19172		37.4	-0.058786
37.42	-0.12514		37.42	0.21034		37.42	-0.061925
37.44	-0.0982303		37.44	0.22784		37.44	-0.064739
37.46	-0.0707151		37.46	0.24408		37.46	-0.067214
37.48	-0.0427003		37.48	0.25896		37.48	-0.069339
37.5	-0.0142984		37.5	0.27237		37.5	-0.071105
37.52	0.0143699		37.52	0.28421		37.52	-0.072503
37.54	0.0431647		37.54	0.2944		37.54	-0.073527
37.56	0.0719379		37.56	0.30287		37.56	-0.074172
37.58	0.100536		37.58	0.30955		37.58	-0.074436
37.6	0.128798		37.6	0.31441		37.6	-0.074318
37.62	0.156559		37.62	0.3174		37.62	-0.073819
37.64	0.183651		37.64	0.31851		37.64	-0.072942
37.66	0.2099		37.66	0.31773		37.66	-0.071691
37.68	0.235135		37.68	0.31509		37.68	-0.070072
37.7	0.25918		37.7	0.3106		37.7	-0.068095
37.72	0.281867		37.72	0.30432		37.72	-0.065768
37.74	0.303027		37.74	0.29628		37.74	-0.063104
37.76	0.322501		37.76	0.28657		37.76	-0.060116
37.78	0.340138		37.78	0.27526		37.78	-0.056819
37.8	0.3558		37.8	0.26244		37.8	-0.053229
37.82	0.369361		37.82	0.24821		37.82	-0.049364
37.84	0.38071		37.84	0.23268		37.84	-0.045243
37.86	0.389756		37.86	0.21595		37.86	-0.040887
37.88	0.396426		37.88	0.19815		37.88	-0.036318
37.9	0.400668		37.9	0.17939		37.9	-0.031558
37.92	0.402451		37.92	0.1598		37.92	-0.026631
37.94	0.401767		37.94	0.1395		37.94	-0.021563
37.96	0.398628		37.96	0.11861		37.96	-0.016378
37.98	0.393071		37.98	0.09726		37.98	-0.011105
38	0.385149		38	0.07556		38	-0.00577
38.02	0.374939		38.02	0.05363		38.02	-0.000401
38.04	0.362535		38.04	0.03159		38.04	0.00497
38.06	0.348047		38.06	0.00954		38.06	0.01033
38.08	0.331601		38.08	-0.012405		38.08	0.01563
38.1	0.313333		38.1	-0.034148		38.1	0.02085
38.12	0.293391		38.12	-0.055582		38.12	0.02596
38.14	0.271929		38.14	-0.076606		38.14	0.03093
38.16	0.249109		38.16	-0.097124		38.16	0.03574
38.18	0.225094		38.18	-0.117044		38.18	0.04036
38.2	0.200049		38.2	-0.136283		38.2	0.04476
38.22	0.174137		38.22	-0.154759		38.22	0.04892
38.24	0.147521		38.24	-0.172398		38.24	0.05281
38.26	0.12036		38.26	-0.189131		38.26	0.05641
38.28	0.0928084		38.28	-0.204893		38.28	0.05971
38.3	0.065014		38.3	-0.219625		38.3	0.06268
38.32	0.0371197		38.32	-0.233275		38.32	0.06531
38.34	0.00926158		38.34	-0.245792		38.34	0.06758
38.36	-0.0184323		38.36	-0.257134		38.36	0.06948
38.38	-0.045838		38.38	-0.267261		38.38	0.07099
38.4	-0.0728265		38.4	-0.276141		38.4	0.07212
38.42	-0.0992758		38.42	-0.283744		38.42	0.07285
38.44	-0.125071		38.44	-0.290048		38.44	0.07318
38.46	-0.150105		38.46	-0.295034		38.46	0.0731
38.48	-0.174278		38.48	-0.29869		38.48	0.07263
38.5	-0.197495		38.5	-0.301008		38.5	0.07176
38.52	-0.219671		38.52	-0.301984		38.52	0.07049
38.54	-0.240724		38.54	-0.301621		38.54	0.06885
38.56	-0.260581		38.56	-0.299924		38.56	0.06682
38.58	-0.279172		38.58	-0.296905		38.58	0.06444
38.6	-0.296437		38.6	-0.292582		38.6	0.0617
38.62	-0.312318		38.62	-0.286974		38.62	0.05864
38.64	-0.326764		38.64	-0.280105		38.64	0.05526
38.66	-0.339728		38.66	-0.272005		38.66	0.05158
38.68	-0.351172		38.68	-0.262707		38.68	0.04763
38.7	-0.361062		38.7	-0.25225		38.7	0.04343
38.72	-0.369369		38.72	-0.240674		38.72	0.039
38.74	-0.376071		38.74	-0.228025		38.74	0.03437
38.76	-0.381151		38.76	-0.214352		38.76	0.02956
38.78	-0.384597		38.78	-0.199708		38.78	0.0246
38.8	-0.386405		38.8	-0.18415		38.8	0.01952
38.82	-0.386575		38.82	-0.167738		38.82	0.01433
38.84	-0.385112		38.84	-0.150535		38.84	0.00908
38.86	-0.382028		38.86	-0.13261		38.86	0.00379
38.88	-0.377338		38.88	-0.114034		38.88	-0.001517
38.9	-0.371066		38.9	-0.094881		38.9	-0.006809
38.92	-0.363237		38.92	-0.07523		38.92	-0.012058
38.94	-0.353882		38.94	-0.055163		38.94	-0.017237
38.96	-0.343039		38.96	-0.034767		38.96	-0.022319
38.98	-0.330748		38.98	-0.014132		38.98	-0.027277
39	-0.317054		39	0.00665		39	-0.032087
39.02	-0.302006		39.02	0.02747		39.02	-0.036723
39.04	-0.285657		39.04	0.04822		39.04	-0.041162
39.06	-0.268065		39.06	0.0688		39.06	-0.045383
39.08	-0.24929		39.08	0.08908		39.08	-0.049363
39.1	-0.229398		39.1	0.10895		39.1	-0.053084
39.12	-0.208456		39.12	0.12829		39.12	-0.056528
39.14	-0.186537		39.14	0.147		39.14	-0.059677
39.16	-0.163717		39.16	0.16495		39.16	-0.062516
39.18	-0.140077		39.18	0.18203		39.18	-0.065031
39.2	-0.115703		39.2	0.19814		39.2	-0.06721
39.22	-0.0906856		39.22	0.21316		39.22	-0.069044
39.24	-0.0651203		39.24	0.22699		39.24	-0.070522
39.26	-0.0391088		39.26	0.23955		39.26	-0.07164
39.28	-0.0127586		39.28	0.25074		39.28	-0.07239
39.3	0.0138159		39.3	0.2605		39.3	-0.07277
39.32	0.0404836		39.32	0.26874		39.32	-0.072779
39.34	0.0671059		39.34	0.27542		39.34	-0.072417
39.36	0.0935396		39.36	0.28048		39.36	-0.071686
39.38	0.119637		39.38	0.28391		39.38	-0.07059
39.4	0.145245		39.4	0.28566		39.4	-0.069133
39.42	0.170211		39.42	0.28575		39.42	-0.067325
39.44	0.194376		39.44	0.28417		39.44	-0.065173
39.46	0.217584		39.46	0.28093		39.46	-0.062688
39.48	0.239678		39.48	0.27608		39.48	-0.059883
39.5	0.260505		39.5	0.26965		39.5	-0.05677
39.52	0.279918		39.52	0.2617		39.52	-0.053366
39.54	0.297773		39.54	0.25229		39.54	-0.049688
39.56	0.313937		39.56	0.24149		39.56	-0.045752
39.58	0.328286		39.58	0.22939		39.58	-0.04158
39.6	0.34071		39.6	0.21607		39.6	-0.037191
39.62	0.351112		39.62	0.20162		39.62	-0.032607
39.64	0.359411		39.64	0.18616		39.64	-0.027852
39.66	0.365542		39.66	0.16978		39.66	-0.022948
39.68	0.369461		39.68	0.15258		39.68	-0.017922
39.7	0.371141		39.7	0.13469		39.7	-0.012798
39.72	0.370573		39.72	0.1162		39.72	-0.007602
39.74	0.367771		39.74	0.09722		39.74	-0.002361
39.76	0.362766		39.76	0.07787		39.76	0.0029
39.78	0.355607		39.78	0.05825		39.78	0.00815
39.8	0.34636		39.8	0.03847		39.8	0.01336
39.82	0.335109		39.82	0.01862		39.82	0.0185
39.84	0.32195		39.84	-0.001197		39.84	0.02355
39.86	0.306993		39.86	-0.020881		39.86	0.02848
39.88	0.290362		39.88	-0.040338		39.88	0.03327
39.9	0.272185		39.9	-0.059474		39.9	0.03787
39.92	0.252602		39.92	-0.078198		39.92	0.04228
[truncated: 461 more rows]

## Sheet: Fig3b
Fig3b
0.8MV/cm			0.55MV/cm			0.2MV/cm
Xaxis	Yaxis		Xaxis	Yaxis		Xaxis	Yaxis
0	0		0	0		0	0
0.02	0		0.02	0		0.02	0
0.04	0		0.04	0		0.04	0
0.06	0		0.06	0		0.06	0
0.08	0		0.08	0		0.08	0
0.1	1e-09		0.1	0		0.1	0
0.12	1e-09		0.12	0		0.12	0
0.14	1e-09		0.14	0		0.14	0
0.16	1e-09		0.16	0		0.16	0
0.18	2e-09		0.18	0		0.18	0
0.2	2e-09		0.2	0		0.2	0
0.22	3e-09		0.22	0		0.22	0
0.24	3e-09		0.24	0		0.24	0
0.26	4e-09		0.26	0		0.26	0
0.28	4e-09		0.28	0		0.28	0
0.3	5e-09		0.3	0		0.3	0
0.32	6e-09		0.32	0		0.32	0
0.34	6e-09		0.34	0		0.34	0
0.36	7e-09		0.36	0		0.36	0
0.38	8e-09		0.38	0		0.38	0
0.4	8e-09		0.4	0		0.4	0
0.42	9e-09		0.42	0		0.42	0
0.44	1e-08		0.44	0		0.44	0
0.46	1.1e-08		0.46	0		0.46	0
0.48	1.2e-08		0.48	0		0.48	0
0.5	1.3e-08		0.5	0		0.5	0
0.52	1.4e-08		0.52	0		0.52	0
0.54	1.5e-08		0.54	0		0.54	0
0.56	1.6e-08		0.56	0		0.56	0
0.58	1.6e-08		0.58	0		0.58	0
0.6	1.7e-08		0.6	0		0.6	0
0.62	1.8e-08		0.62	0		0.62	0
0.64	1.9e-08		0.64	0		0.64	0
0.66	2e-08		0.66	0		0.66	0
0.68	2e-08		0.68	0		0.68	0
0.7	2e-08		0.7	0		0.7	0
0.72	2.1e-08		0.72	0		0.72	0
0.74	2.1e-08		0.74	0		0.74	0
0.76	2e-08		0.76	0		0.76	0
0.78	2e-08		0.78	0		0.78	0
0.8	2e-08		0.8	0		0.8	0
0.82	1.9e-08		0.82	0		0.82	0
0.84	1.8e-08		0.84	0		0.84	0
0.86	1.7e-08		0.86	0		0.86	0
0.88	1.6e-08		0.88	0		0.88	0
0.9	1.5e-08		0.9	0		0.9	0
0.92	1.4e-08		0.92	0		0.92	0
0.94	1.3e-08		0.94	0		0.94	0
0.96	1.1e-08		0.96	0		0.96	0
0.98	9e-09		0.98	0		0.98	0
1	8e-09		1	0		1	0
1.02	6e-09		1.02	0		1.02	0
1.04	4e-09		1.04	0		1.04	0
1.06	2e-09		1.06	0		1.06	0
1.08	0		1.08	0		1.08	0
1.1	-2e-09		1.1	0		1.1	0
1.12	-4e-09		1.12	0		1.12	0
1.14	-6e-09		1.14	0		1.14	0
1.16	-8e-09		1.16	0		1.16	0
1.18	-9e-09		1.18	0		1.18	0
1.2	-1.1e-08		1.2	0		1.2	0
1.22	-1.2e-08		1.22	0		1.22	0
1.24	-1.3e-08		1.24	0		1.24	0
1.26	-1.4e-08		1.26	0		1.26	0
1.28	-1.4e-08		1.28	0		1.28	0
1.3	-1.5e-08		1.3	0		1.3	0
1.32	-1.6e-08		1.32	0		1.32	0
1.34	-1.6e-08		1.34	0		1.34	0
1.36	-1.6e-08		1.36	0		1.36	0
1.38	-1.6e-08		1.38	0		1.38	0
1.4	-1.7e-08		1.4	0		1.4	0
1.42	-1.7e-08		1.42	0		1.42	0
1.44	-1.7e-08		1.44	0		1.44	0
1.46	-1.7e-08		1.46	0		1.46	0
1.48	-1.7e-08		1.48	0		1.48	0
1.5	-1.7e-08		1.5	0		1.5	0
1.52	-1.7e-08		1.52	0		1.52	0
1.54	-1.7e-08		1.54	0		1.54	0
1.56	-1.7e-08		1.56	0		1.56	0
1.58	-1.7e-08		1.58	0		1.58	0
1.6	-1.7e-08		1.6	0		1.6	0
1.62	-1.7e-08		1.62	0		1.62	0
1.64	-1.7e-08		1.64	0		1.64	0
1.66	-1.7e-08		1.66	0		1.66	0
1.68	-1.8e-08		1.68	0		1.68	0
1.7	-1.8e-08		1.7	0		1.7	0
1.72	-1.8e-08		1.72	0		1.72	0
1.74	-1.8e-08		1.74	0		1.74	0
1.76	-1.8e-08		1.76	0		1.76	0
1.78	-1.9e-08		1.78	0		1.78	0
1.8	-1.9e-08		1.8	0		1.8	0
1.82	-1.9e-08		1.82	0		1.82	0
1.84	-1.8e-08		1.84	0		1.84	0
1.86	-1.8e-08		1.86	0		1.86	0
1.88	-1.7e-08		1.88	0		1.88	0
1.9	-1.6e-08		1.9	0		1.9	0
1.92	-1.5e-08		1.92	0		1.92	0
1.94	-1.2e-08		1.94	0		1.94	0
1.96	-9e-09		1.96	0		1.96	0
1.98	-5e-09		1.98	0		1.98	0
2	-1e-09		2	0		2	0
2.02	4e-09		2.02	0		2.02	0
2.04	9e-09		2.04	0		2.04	0
2.06	1.4e-08		2.06	0		2.06	0
2.08	1.9e-08		2.08	0		2.08	0
2.1	2.4e-08		2.1	0		2.1	0
2.12	3e-08		2.12	0		2.12	0
2.14	3.5e-08		2.14	0		2.14	0
2.16	4.1e-08		2.16	0		2.16	0
2.18	4.7e-08		2.18	0		2.18	0
2.2	5.2e-08		2.2	0		2.2	0
2.22	5.8e-08		2.22	0		2.22	0
2.24	6.3e-08		2.24	0		2.24	0
2.26	6.8e-08		2.26	0		2.26	0
2.28	7.2e-08		2.28	0		2.28	0
2.3	7.5e-08		2.3	0		2.3	0
2.32	7.8e-08		2.32	0		2.32	0
2.34	8e-08		2.34	0		2.34	0
2.36	8.1e-08		2.36	0		2.36	0
2.38	8e-08		2.38	0		2.38	0
2.4	7.9e-08		2.4	0		2.4	0
2.42	7.7e-08		2.42	0		2.42	0
2.44	7.3e-08		2.44	0		2.44	0
2.46	6.8e-08		2.46	0		2.46	0
2.48	6.2e-08		2.48	0		2.48	0
2.5	5.5e-08		2.5	0		2.5	0
2.52	4.6e-08		2.52	0		2.52	0
2.54	3.6e-08		2.54	0		2.54	0
2.56	2.5e-08		2.56	0		2.56	0
2.58	1.3e-08		2.58	0		2.58	0
2.6	0		2.6	0		2.6	0
2.62	-1.3e-08		2.62	0		2.62	0
2.64	-2.7e-08		2.64	0		2.64	0
2.66	-4.1e-08		2.66	0		2.66	0
2.68	-5.6e-08		2.68	0		2.68	0
2.7	-7.1e-08		2.7	0		2.7	0
2.72	-8.5e-08		2.72	0		2.72	0
2.74	-9.9e-08		2.74	0		2.74	0
2.76	-1.11e-07		2.76	0		2.76	0
2.78	-1.22e-07		2.78	0		2.78	0
2.8	-1.32e-07		2.8	0		2.8	0
2.82	-1.42e-07		2.82	0		2.82	0
2.84	-1.5e-07		2.84	0		2.84	0
2.86	-1.57e-07		2.86	0		2.86	0
2.88	-1.63e-07		2.88	0		2.88	0
2.9	-1.68e-07		2.9	0		2.9	0
2.92	-1.71e-07		2.92	0		2.92	0
2.94	-1.73e-07		2.94	0		2.94	0
2.96	-1.73e-07		2.96	0		2.96	0
2.98	-1.72e-07		2.98	0		2.98	0
3	-1.71e-07		3	0		3	0
3.02	-1.69e-07		3.02	0		3.02	0
3.04	-1.67e-07		3.04	0		3.04	0
3.06	-1.66e-07		3.06	0		3.06	0
3.08	-1.64e-07		3.08	0		3.08	0
3.1	-1.62e-07		3.1	0		3.1	0
3.12	-1.59e-07		3.12	0		3.12	0
3.14	-1.58e-07		3.14	0		3.14	0
3.16	-1.56e-07		3.16	0		3.16	0
3.18	-1.55e-07		3.18	0		3.18	0
3.2	-1.55e-07		3.2	0		3.2	0
3.22	-1.53e-07		3.22	0		3.22	0
3.24	-1.52e-07		3.24	0		3.24	0
3.26	-1.52e-07		3.26	0		3.26	0
3.28	-1.51e-07		3.28	0		3.28	0
3.3	-1.51e-07		3.3	0		3.3	0
3.32	-1.51e-07		3.32	0		3.32	0
3.34	-1.51e-07		3.34	0		3.34	0
3.36	-1.52e-07		3.36	0		3.36	0
3.38	-1.54e-07		3.38	0		3.38	0
3.4	-1.56e-07		3.4	0		3.4	0
3.42	-1.59e-07		3.42	0		3.42	0
3.44	-1.63e-07		3.44	0		3.44	0
3.46	-1.67e-07		3.46	0		3.46	0
3.48	-1.72e-07		3.48	0		3.48	0
3.5	-1.79e-07		3.5	0		3.5	0
3.52	-1.88e-07		3.52	0		3.52	0
3.54	-1.99e-07		3.54	0		3.54	0
3.56	-2.13e-07		3.56	0		3.56	0
3.58	-2.31e-07		3.58	0		3.58	0
3.6	-2.53e-07		3.6	0		3.6	0
3.62	-2.8e-07		3.62	0		3.62	0
3.64	-3.13e-07		3.64	0		3.64	0
3.66	-3.52e-07		3.66	0		3.66	0
3.68	-4e-07		3.68	0		3.68	0
3.7	-4.54e-07		3.7	0		3.7	0
3.72	-5.18e-07		3.72	0		3.72	0
3.74	-5.92e-07		3.74	0		3.74	0
3.76	-6.77e-07		3.76	0		3.76	0
3.78	-7.72e-07		3.78	0		3.78	0
3.8	-8.79e-07		3.8	0		3.8	0
3.82	-9.97e-07		3.82	-1e-06		3.82	0
3.84	-1.126e-06		3.84	-1e-06		3.84	0
3.86	-1.265e-06		3.86	-1e-06		3.86	0
3.88	-1.416e-06		3.88	-1e-06		3.88	0
3.9	-1.579e-06		3.9	-1e-06		3.9	0
3.92	-1.751e-06		3.92	-1e-06		3.92	0
3.94	-1.933e-06		3.94	-1e-06		3.94	0
3.96	-2.12e-06		3.96	-1e-06		3.96	0
3.98	-2.31e-06		3.98	-1e-06		3.98	0
4	-2.501e-06		4	-1e-06		4	0
4.02	-2.688e-06		4.02	-1e-06		4.02	0
4.04	-2.868e-06		4.04	-1e-06		4.04	0
4.06	-3.035e-06		4.06	-2e-06		4.06	0
4.08	-3.186e-06		4.08	-2e-06		4.08	0
4.1	-3.319e-06		4.1	-2e-06		4.1	0
4.12	-3.431e-06		4.12	-2e-06		4.12	0
4.14	-3.517e-06		4.14	-2e-06		4.14	0
4.16	-3.57e-06		4.16	-2e-06		4.16	0
4.18	-3.582e-06		4.18	-2e-06		4.18	0
4.2	-3.549e-06		4.2	-2e-06		4.2	0
4.22	-3.469e-06		4.22	-2e-06		4.22	0
4.24	-3.341e-06		4.24	-2e-06		4.24	0
4.26	-3.167e-06		4.26	-2e-06		4.26	0
4.28	-2.95e-06		4.28	-2e-06		4.28	0
4.3	-2.694e-06		4.3	-1e-06		4.3	0
4.32	-2.409e-06		4.32	-1e-06		4.32	0
4.34	-2.104e-06		4.34	-1e-06		4.34	0
4.36	-1.796e-06		4.36	-1e-06		4.36	0
4.38	-1.504e-06		4.38	-1e-06		4.38	0
4.4	-1.253e-06		4.4	-1e-06		4.4	0
4.42	-1.072e-06		4.42	-1e-06		4.42	0
4.44	-9.92e-07		4.44	-1e-06		4.44	0
4.46	-1.053e-06		4.46	-1e-06		4.46	0
4.48	-1.296e-06		4.48	-1e-06		4.48	0
4.5	-1.766e-06		4.5	-1e-06		4.5	0
4.52	-2.513e-06		4.52	-1e-06		4.52	0
4.54	-3.595e-06		4.54	-2e-06		4.54	0
4.56	-5.076e-06		4.56	-3e-06		4.56	0
4.58	-7.01e-06		4.58	-3e-06		4.58	-1e-06
4.6	-9.453e-06		4.6	-5e-06		4.6	-1e-06
4.62	-1.2461e-05		4.62	-6e-06		4.62	-1e-06
4.64	-1.6085e-05		4.64	-8e-06		4.64	-1e-06
4.66	-2.0373e-05		4.66	-1e-05		4.66	-1e-06
4.68	-2.5366e-05		4.68	-1.2e-05		4.68	-2e-06
4.7	-3.1102e-05		4.7	-1.5e-05		4.7	-2e-06
4.72	-3.7606e-05		4.72	-1.8e-05		4.72	-2e-06
4.74	-4.4894e-05		4.74	-2.1e-05		4.74	-3e-06
4.76	-5.2966e-05		4.76	-2.5e-05		4.76	-3e-06
4.78	-6.1814e-05		4.78	-2.9e-05		4.78	-4e-06
4.8	-7.1423e-05		4.8	-3.4e-05		4.8	-4e-06
4.82	-8.1758e-05		4.82	-3.8e-05		4.82	-5e-06
4.84	-9.2746e-05		4.84	-4.4e-05		4.84	-6e-06
4.86	-0.00010427		4.86	-4.9e-05		4.86	-6e-06
4.88	-0.00011621		4.88	-5.4e-05		4.88	-7e-06
4.9	-0.000128446		4.9	-6e-05		4.9	-8e-06
4.92	-0.000140857		4.92	-6.6e-05		4.92	-8e-06
4.94	-0.000153265		4.94	-7.2e-05		4.94	-9e-06
4.96	-0.000165439		4.96	-7.7e-05		4.96	-1e-05
4.98	-0.000177127		4.98	-8.3e-05		4.98	-1e-05
5	-0.000188094		5	-8.8e-05		5	-1.1e-05
5.02	-0.000198122		5.02	-9.3e-05		5.02	-1.2e-05
5.04	-0.000206976		5.04	-9.7e-05		5.04	-1.2e-05
5.06	-0.000214412		5.06	-0.0001		5.06	-1.3e-05
5.08	-0.000220189		5.08	-0.000103		5.08	-1.3e-05
5.1	-0.000224088		5.1	-0.000105		5.1	-1.3e-05
5.12	-0.000225921		5.12	-0.000105		5.12	-1.3e-05
5.14	-0.000225525		5.14	-0.000105		5.14	-1.3e-05
5.16	-0.000222762		5.16	-0.000104		5.16	-1.3e-05
5.18	-0.000217521		5.18	-0.000101		5.18	-1.2e-05
5.2	-0.000209752		5.2	-9.7e-05		5.2	-1.2e-05
5.22	-0.000199467		5.22	-9.2e-05		5.22	-1.1e-05
5.24	-0.000186748		5.24	-8.6e-05		5.24	-1e-05
5.26	-0.000171773		5.26	-7.9e-05		5.26	-9e-06
5.28	-0.000154827		5.28	-7.1e-05		5.28	-8e-06
5.3	-0.000136274		5.3	-6.2e-05		5.3	-7e-06
5.32	-0.000116532		5.32	-5.3e-05		5.32	-6e-06
5.34	-9.6077e-05		5.34	-4.3e-05		5.34	-5e-06
5.36	-7.5506e-05		5.36	-3.4e-05		5.36	-3e-06
5.38	-5.5523e-05		5.38	-2.4e-05		5.38	-2e-06
5.4	-3.6915e-05		5.4	-1.5e-05		5.4	-1e-06
5.42	-2.0508e-05		5.42	-8e-06		5.42	0
5.44	-7.159e-06		5.44	-2e-06		5.44	0
5.46	2.211e-06		5.46	0		5.46	0
5.48	6.642e-06		5.48	0		5.48	0
5.5	5.161e-06		5.5	0		5.5	0
5.52	-3.186e-06		5.52	0		5.52	0
5.54	-1.9324e-05		5.54	-8e-06		5.54	0
5.56	-4.4128e-05		5.56	-2e-05		5.56	-2e-06
5.58	-7.8396e-05		5.58	-3.6e-05		5.58	-4e-06
5.6	-0.000122824		5.6	-5.8e-05		5.6	-7e-06
5.62	-0.000177976		5.62	-8.4e-05		5.62	-1e-05
5.64	-0.000244262		5.64	-0.000116		5.64	-1.4e-05
5.66	-0.0003219		5.66	-0.000152		5.66	-1.9e-05
5.68	-0.000410913		5.68	-0.000195		5.68	-2.5e-05
5.7	-0.000511111		5.7	-0.000242		5.7	-3.1e-05
5.72	-0.000622096		5.72	-0.000295		5.72	-3.8e-05
5.74	-0.000743213		5.74	-0.000353		5.74	-4.6e-05
5.76	-0.000873542		5.76	-0.000415		5.76	-5.4e-05
5.78	-0.0010119		5.78	-0.00048		5.78	-6.3e-05
5.8	-0.00115682		5.8	-0.000549		5.8	-7.2e-05
5.82	-0.0013066		5.82	-0.00062		5.82	-8.2e-05
5.84	-0.00145927		5.84	-0.000693		5.84	-9.2e-05
5.86	-0.00161268		5.86	-0.000766		5.86	-0.000102
5.88	-0.00176453		5.88	-0.000838		5.88	-0.000111
5.9	-0.00191236		5.9	-0.000908		5.9	-0.000121
5.92	-0.00205359		5.92	-0.000976		5.92	-0.00013
5.94	-0.00218559		5.94	-0.001039		5.94	-0.000139
5.96	-0.00230575		5.96	-0.001096		5.96	-0.000146
5.98	-0.0024115		5.98	-0.001147		5.98	-0.000153
6	-0.00250039		6	-0.00119		6	-0.000159
6.02	-0.00257012		6.02	-0.001224		6.02	-0.000164
6.04	-0.00261857		6.04	-0.001248		6.04	-0.000168
6.06	-0.00264397		6.06	-0.001261		6.06	-0.00017
6.08	-0.00264492		6.08	-0.001262		6.08	-0.00017
6.1	-0.00262045		6.1	-0.001252		6.1	-0.000169
6.12	-0.00257004		6.12	-0.001229		6.12	-0.000167
6.14	-0.00249365		6.14	-0.001194		6.14	-0.000162
6.16	-0.00239183		6.16	-0.001146		6.16	-0.000156
6.18	-0.00226582		6.18	-0.001088		6.18	-0.000149
6.2	-0.00211757		6.2	-0.001018		6.2	-0.00014
6.22	-0.00194957		6.22	-0.000939		6.22	-0.00013
6.24	-0.00176492		6.24	-0.000852		6.24	-0.000119
6.26	-0.00156727		6.26	-0.000759		6.26	-0.000106
6.28	-0.00136093		6.28	-0.000662		6.28	-9.4e-05
6.3	-0.00115073		6.3	-0.000562		6.3	-8e-05
6.32	-0.000942006		6.32	-0.000462		6.32	-6.7e-05
6.34	-0.000740414		6.34	-0.000366		6.34	-5.4e-05
6.36	-0.000551898		6.36	-0.000276		6.36	-4.2e-05
6.38	-0.00038265		6.38	-0.000194		6.38	-3.1e-05
6.4	-0.000238989		6.4	-0.000125		6.4	-2.1e-05
6.42	-0.0001272		6.42	-7e-05		6.42	-1.4e-05
6.44	-5.3387e-05		6.44	-3.3e-05		6.44	-8e-06
6.46	-2.3362e-05		6.46	-1.6e-05		6.46	-6e-06
6.48	-4.255e-05		6.48	-2.3e-05		6.48	-6e-06
6.5	-0.000115852		6.5	-5.5e-05		6.5	-1e-05
6.52	-0.000247478		6.52	-0.000115		6.52	-1.7e-05
6.54	-0.000440883		6.54	-0.000204		6.54	-2.8e-05
6.56	-0.000698592		6.56	-0.000324		6.56	-4.3e-05
6.58	-0.00102212		6.58	-0.000475		6.58	-6.3e-05
6.6	-0.00141194		6.6	-0.000658		6.6	-8.7e-05
6.62	-0.00186738		6.62	-0.000872		6.62	-0.000115
6.64	-0.00238666		6.64	-0.001117		6.64	-0.000147
6.66	-0.00296658		6.66	-0.001391		6.66	-0.000183
6.68	-0.00360291		6.68	-0.001692		6.68	-0.000222
6.7	-0.00429009		6.7	-0.002018		6.7	-0.000266
6.72	-0.00502137		6.72	-0.002364		6.72	-0.000311
6.74	-0.00578876		6.74	-0.002729		6.74	-0.00036
6.76	-0.00658322		6.76	-0.003106		6.76	-0.00041
6.78	-0.00739473		6.78	-0.003491		6.78	-0.000461
6.8	-0.00821243		6.8	-0.003878		6.8	-0.000512
6.82	-0.00902498		6.82	-0.004263		6.82	-0.000563
6.84	-0.00982084		6.84	-0.00464		6.84	-0.000613
6.86	-0.0105881		6.86	-0.005002		6.86	-0.000661
6.88	-0.0113146		6.88	-0.005344		6.88	-0.000706
6.9	-0.0119881		6.9	-0.005659		6.9	-0.000747
6.92	-0.0125964		6.92	-0.005942		6.92	-0.000784
6.94	-0.0131282		6.94	-0.006188		6.94	-0.000816
6.96	-0.0135727		6.96	-0.00639		6.96	-0.000841
6.98	-0.0139201		6.98	-0.006545		6.98	-0.00086
7	-0.0141614		7	-0.006648		7	-0.000872
7.02	-0.0142894		7.02	-0.006696		7.02	-0.000877
7.04	-0.0142985		7.04	-0.006686		7.04	-0.000873
7.06	-0.0141851		7.06	-0.006617		7.06	-0.000862
7.08	-0.0139477		7.08	-0.006489		7.08	-0.000842
7.1	-0.0135865		7.1	-0.006301		7.1	-0.000815
7.12	-0.0131043		7.12	-0.006056		7.12	-0.00078
7.14	-0.0125063		7.14	-0.005756		7.14	-0.000737
7.16	-0.0118003		7.16	-0.005407		7.16	-0.000689
7.18	-0.0109966		7.18	-0.005012		7.18	-0.000634
7.2	-0.0101078		7.2	-0.004579		7.2	-0.000575
7.22	-0.00914895		7.22	-0.004116		7.22	-0.000512
7.24	-0.00813719		7.24	-0.003631		7.24	-0.000447
7.26	-0.007092		7.26	-0.003134		7.26	-0.00038
7.28	-0.00603473		7.28	-0.002635		7.28	-0.000314
7.3	-0.0049883		7.3	-0.002146		7.3	-0.00025
7.32	-0.00397695		7.32	-0.001678		7.32	-0.00019
7.34	-0.0030257		7.34	-0.001244		7.34	-0.000134
7.36	-0.00215994		7.36	-0.000855		7.36	-8.6e-05
7.38	-0.0014049		7.38	-0.000524		7.38	-4.6e-05
7.4	-0.00078538		7.4	-0.000261		7.4	-1.5e-05
7.42	-0.000325099		7.42	-7.8e-05		7.42	0
7.44	-4.5971e-05		7.44	2e-05		7.44	1e-05
7.46	3.2588e-05		7.46	1e-05		7.46	0
7.48	-0.000106032		7.48	-0.000101		7.48	-1.8e-05
7.5	-0.000475187		7.5	-0.000322		7.5	-5.5e-05
7.52	-0.00108446		7.52	-0.000659		7.52	-0.000107
7.54	-0.00193914		7.54	-0.001113		7.54	-0.000175
7.56	-0.00303996		7.56	-0.001683		7.56	-0.000258
7.58	-0.00438287		7.58	-0.002366		7.58	-0.000357
7.6	-0.00595897		7.6	-0.003158		7.6	-0.000469
7.62	-0.00775429		7.62	-0.004051		7.62	-0.000595
7.64	-0.00974982		7.64	-0.005036		7.64	-0.000732
7.66	-0.0119218		7.66	-0.0061		7.66	-0.000879
7.68	-0.014242		7.68	-0.007229		7.68	-0.001034
7.7	-0.0166785		7.7	-0.008408		7.7	-0.001195
7.72	-0.0191957		7.72	-0.00962		7.72	-0.00136
7.74	-0.0217552		7.74	-0.010844		7.74	-0.001525
7.76	-0.0243166		7.76	-0.012063		7.76	-0.001689
7.78	-0.0268375		7.78	-0.013255		7.78	-0.001848
7.8	-0.0292742		7.8	-0.014399		7.8	-0.002
7.82	-0.0315829		7.82	-0.015475		7.82	-0.002142
7.84	-0.033721		7.84	-0.016461		7.84	-0.00227
7.86	-0.0356489		7.86	-0.01734		7.86	-0.002384
7.88	-0.0373287		7.88	-0.018093		7.88	-0.002479
7.9	-0.0387251		7.9	-0.018704		7.9	-0.002556
7.92	-0.0398058		7.92	-0.019159		7.92	-0.00261
7.94	-0.0405439		7.94	-0.019444		7.94	-0.002641
7.96	-0.040919		7.96	-0.019553		7.96	-0.002649
7.98	-0.0409172		7.98	-0.019479		7.98	-0.002631
8	-0.0405306		8	-0.01922		8	-0.002589
8.02	-0.0397579		8.02	-0.018778		8.02	-0.002523
8.04	-0.0386055		8.04	-0.018156		8.04	-0.002433
8.06	-0.0370886		8.06	-0.017365		8.06	-0.00232
8.08	-0.0352304		8.08	-0.016416		8.08	-0.002187
8.1	-0.0330615		8.1	-0.015327		8.1	-0.002036
8.12	-0.0306195		8.12	-0.014117		8.12	-0.00187
8.14	-0.0279488		8.14	-0.012807		8.14	-0.001692
8.16	-0.0251006		8.16	-0.011425		8.16	-0.001504
8.18	-0.022132		8.18	-0.009998		8.18	-0.001312
8.2	-0.0191048		8.2	-0.008556		8.2	-0.001119
8.22	-0.016085		8.22	-0.00713		8.22	-0.000929
8.24	-0.0131407		8.24	-0.005754		8.24	-0.000746
8.26	-0.010341		8.26	-0.004459		8.26	-0.000576
8.28	-0.00775452		8.28	-0.003277		8.28	-0.000421
8.3	-0.00544761		8.3	-0.00224		8.3	-0.000286
8.32	-0.00348365		8.32	-0.001375		8.32	-0.000176
8.34	-0.00192114		8.34	-0.00071		8.34	-9.2e-05
8.36	-0.000811863		8.36	-0.000267		8.36	-3.9e-05
8.38	-0.000199635		8.38	-6.6e-05		8.38	-1.8e-05
8.4	-0.000119318		8.4	-0.000122		8.4	-3.3e-05
8.42	-0.000596083		8.42	-0.000445		8.42	-8.3e-05
8.44	-0.00164456		8.44	-0.001042		8.44	-0.000171
8.46	-0.00326833		8.46	-0.001912		8.46	-0.000295
8.48	-0.00545992		8.48	-0.003051		8.48	-0.000456
8.5	-0.00820104		8.5	-0.004449		8.5	-0.000652
8.52	-0.011463		8.52	-0.006092		8.52	-0.00088
8.54	-0.0152072		8.54	-0.007959		8.54	-0.001139
8.56	-0.0193861		8.56	-0.010026		8.56	-0.001425
8.58	-0.0239441		8.58	-0.012266		8.58	-0.001734
8.6	-0.0288184		8.6	-0.014647		8.6	-0.002061
8.62	-0.0339407		8.62	-0.017133		8.62	-0.002402
8.64	-0.0392386		8.64	-0.019688		8.64	-0.002751
8.66	-0.0446375		8.66	-0.022274		8.66	-0.003102
8.68	-0.0500615		8.68	-0.024851		8.68	-0.00345
8.7	-0.055433		8.7	-0.027379		8.7	-0.003789
8.72	-0.0606739		8.72	-0.029817		8.72	-0.004112
8.74	-0.0657086		8.74	-0.032126		8.74	-0.004415
8.76	-0.0704652		8.76	-0.034269		8.76	-0.004691
8.78	-0.0748772		8.78	-0.036212		8.78	-0.004936
8.8	-0.0788806		8.8	-0.037921		8.8	-0.005145
8.82	-0.082415		8.82	-0.039367		8.82	-0.005313
8.84	-0.0854243		8.84	-0.040523		8.84	-0.005438
8.86	-0.0878599		8.86	-0.041366		8.86	-0.005515
8.88	-0.0896819		8.88	-0.041879		8.88	-0.005544
8.9	-0.0908577		8.9	-0.04205		8.9	-0.005523
8.92	-0.0913619		8.92	-0.041872		8.92	-0.005451
8.94	-0.0911772		8.94	-0.041343		8.94	-0.00533
8.96	-0.090296		8.96	-0.040466		8.96	-0.005161
8.98	-0.0887212		8.98	-0.039251		8.98	-0.004946
9	-0.0864656		9	-0.037714		9	-0.004689
9.02	-0.0835525		9.02	-0.035878		9.02	-0.004394
9.04	-0.080015		9.04	-0.033769		9.04	-0.004067
9.06	-0.0758972		9.06	-0.03142		9.06	-0.003713
9.08	-0.0712531		9.08	-0.02887		9.08	-0.003339
9.1	-0.0661468		9.1	-0.026161		9.1	-0.002952
9.12	-0.0606534		9.12	-0.023339		9.12	-0.002559
9.14	-0.0548579		9.14	-0.020456		9.14	-0.002168
9.16	-0.0488546		9.16	-0.017565		9.16	-0.001787
9.18	-0.0427447		9.18	-0.014721		9.18	-0.001424
9.2	-0.0366354		9.2	-0.011981		9.2	-0.001086
9.22	-0.0306394		9.22	-0.0094		9.22	-0.000782
9.24	-0.0248725		9.24	-0.007033		9.24	-0.000518
9.26	-0.0194519		9.26	-0.004933		9.26	-0.000301
9.28	-0.0144926		9.28	-0.003149		9.28	-0.000136
9.3	-0.0101049		9.3	-0.001724		9.3	-2.8e-05
9.32	-0.00639255		9.32	-0.000699		9.32	2e-05
9.34	-0.00345		9.34	-0.000104		9.34	0
9.36	-0.00135975		9.36	3e-05		9.36	-8.1e-05
9.38	-0.000189457		9.38	-0.000297		9.38	-0.000229
9.4	1.0365e-05		9.4	-0.001108		9.4	-0.000442
9.42	-0.000792244		9.42	-0.002395		9.42	-0.000718
9.44	-0.00260943		9.44	-0.004148		9.44	-0.001054
9.46	-0.00543302		9.46	-0.006345		9.46	-0.001444
9.48	-0.00923455		9.48	-0.008958		9.48	-0.001883
9.5	-0.0139652		9.5	-0.011949		9.5	-0.002366
9.52	-0.0195565		9.52	-0.015271		9.52	-0.002883
9.54	-0.025922		9.54	-0.018872		9.54	-0.003426
9.56	-0.0329604		9.56	-0.022693		9.56	-0.003986
9.58	-0.0405587		9.58	-0.026671		9.58	-0.004554
9.6	-0.0485929		9.6	-0.03074		9.6	-0.005119
9.62	-0.0569299		9.62	-0.034831		9.62	-0.005672
9.64	-0.0654306		9.64	-0.038874		9.64	-0.006202
9.66	-0.0739547		9.66	-0.042797		9.66	-0.006699
9.68	-0.0823639		9.68	-0.046533		9.68	-0.007155
9.7	-0.0905226		9.7	-0.050018		9.7	-0.00756
9.72	-0.0982984		9.72	-0.053189		9.72	-0.007907
9.74	-0.105563		9.74	-0.055989		9.74	-0.008189
9.76	-0.112196		9.76	-0.058364		9.76	-0.008399
9.78	-0.118091		9.78	-0.060271		9.78	-0.008533
9.8	-0.12315		9.8	-0.061671		9.8	-0.008587
9.82	-0.12729		9.82	-0.062535		9.82	-0.008561
9.84	-0.130435		9.84	-0.062842		9.84	-0.008453
9.86	-0.132528		9.86	-0.06258		9.86	-0.008265
9.88	-0.133524		9.88	-0.061746		9.88	-0.008
9.9	-0.133393		9.9	-0.060349		9.9	-0.007663
9.92	-0.132124		9.92	-0.058407		9.92	-0.007258
9.94	-0.129721		9.94	-0.05595		9.94	-0.006794
9.96	-0.12621		9.96	-0.053018		9.96	-0.006279
9.98	-0.121633		9.98	-0.04966		9.98	-0.005724
10	-0.11605		10	-0.045935		10	-0.005138
10.02	-0.109542		10.02	-0.041909		10.02	-0.004534
10.04	-0.102208		10.04	-0.037657		10.04	-0.003923
10.06	-0.09417		10.06	-0.033262		10.06	-0.003318
10.08	-0.0855643		10.08	-0.028811		10.08	-0.002731
10.1	-0.0765424		10.1	-0.024393		10.1	-0.002176
10.12	-0.067269		10.12	-0.020098		10.12	-0.001662
10.14	-0.0579217		10.14	-0.016018		10.14	-0.001203
10.16	-0.048688		10.16	-0.01224		10.16	-0.000808
10.18	-0.0397598		10.18	-0.008851		10.18	-0.000486
10.2	-0.0313287		10.2	-0.005927		10.2	-0.000245
10.22	-0.0235812		10.22	-0.003537		10.22	-9.2e-05
10.24	-0.0166948		10.24	-0.001741		10.24	-3e-05
10.26	-0.0108328		10.26	-0.000585		10.26	-6.4e-05
10.28	-0.00613999		10.28	-0.000104		10.28	-0.000193
10.3	-0.00273755		10.3	-0.000317		10.3	-0.000417
10.32	-0.000719748		10.32	-0.001232		10.32	-0.000733
10.34	-0.000150876		10.34	-0.002839		10.34	-0.001136
10.36	-0.0010635		10.36	-0.005116		10.36	-0.001621
10.38	-0.00345786		10.38	-0.008025		10.38	-0.002179
10.4	-0.00730229		10.4	-0.01152		10.4	-0.0028
10.42	-0.0125342		10.42	-0.015539		10.42	-0.003475
10.44	-0.0190623		10.44	-0.020013		10.44	-0.00419
10.46	-0.0267704		10.46	-0.024862		10.46	-0.004933
10.48	-0.0355216		10.48	-0.030003		10.48	-0.005691
10.5	-0.0451635		10.5	-0.035347		10.5	-0.00645
10.52	-0.0555303		10.52	-0.040804		10.52	-0.007195
10.54	-0.0664474		10.54	-0.046281		10.54	-0.007914
10.56	-0.0777359		10.56	-0.051686		10.56	-0.008593
10.58	-0.0892173		10.58	-0.05693		10.58	-0.009219
10.6	-0.100717		10.6	-0.061926		10.6	-0.00978
10.62	-0.112066		10.62	-0.066596		10.62	-0.010266
10.64	-0.123103		10.64	-0.070863		10.64	-0.010667
10.66	-0.133674		10.66	-0.074658		10.66	-0.010975
10.68	-0.143638		10.68	-0.077922		10.68	-0.011184
10.7	-0.152864		10.7	-0.0806		10.7	-0.01129
10.72	-0.161237		10.72	-0.082649		10.72	-0.01129
10.74	-0.16865		10.74	-0.084034		10.74	-0.011184
10.76	-0.175014		10.76	-0.084729		10.76	-0.010972
10.78	-0.180246		10.78	-0.084721		10.78	-0.010659
10.8	-0.184279		10.8	-0.084005		10.8	-0.010249
10.82	-0.187056		10.82	-0.082587		10.82	-0.00975
10.84	-0.188537		10.84	-0.080486		10.84	-0.009172
10.86	-0.188697		10.86	-0.07773		10.86	-0.008524
10.88	-0.187526		10.88	-0.07436		10.88	-0.007819
10.9	-0.185027		10.9	-0.070427		10.9	-0.00707
10.92	-0.181217		10.92	-0.06599		10.92	-0.006291
10.94	-0.176128		10.94	-0.061119		10.94	-0.005498
10.96	-0.169811		10.96	-0.055894		10.96	-0.004706
10.98	-0.162336		10.98	-0.050404		10.98	-0.003931
11	-0.153789		11	-0.044744		11	-0.003188
11.02	-0.144272		11.02	-0.039013		11.02	-0.002492
11.04	-0.133906		11.04	-0.033317		11.04	-0.001857
11.06	-0.122832		11.06	-0.027761		11.06	-0.001297
11.08	-0.111208		11.08	-0.022453		11.08	-0.000824
11.1	-0.099209		11.1	-0.017497		11.1	-0.000448
11.12	-0.0870246		11.12	-0.012993		11.12	-0.000177
11.14	-0.0748586		11.14	-0.009037		11.14	-1.9e-05
11.16	-0.062924		11.16	-0.005711		11.16	2e-05
11.18	-0.0514398		11.18	-0.00309		11.18	-5.2e-05
11.2	-0.0406262		11.2	-0.001233		11.2	-0.000247
11.22	-0.0306999		11.22	-0.000185		11.22	-0.000557
11.24	-0.0218682		11.24	2e-05		11.24	-0.000977
11.26	-0.0143224		11.26	-0.000616		11.26	-0.001501
11.28	-0.00823185		11.28	-0.0021		11.28	-0.00212
11.3	-0.0037381		11.3	-0.004404		11.3	-0.002822
11.32	-0.000951106		11.32	-0.007487		11.32	-0.003594
11.34	5.5802e-05		11.34	-0.011293		11.34	-0.004422
11.36	-0.000750852		11.36	-0.01575		11.36	-0.005291
11.38	-0.0033632		11.38	-0.020774		11.38	-0.006184
11.4	-0.00773287		11.4	-0.02627		11.4	-0.007084
11.42	-0.0137726		11.42	-0.032134		11.42	-0.007974
11.44	-0.0213589		11.44	-0.038259		11.44	-0.008837
11.46	-0.030336		11.46	-0.044529		11.46	-0.009657
11.48	-0.0405213		11.48	-0.050831		11.48	-0.010417
11.5	-0.0517117		11.5	-0.057051		11.5	-0.011102
11.52	-0.0636888		11.52	-0.063077		11.52	-0.0117
11.54	-0.0762258		11.54	-0.068804		11.54	-0.012198
11.56	-0.0890921		11.56	-0.074131		11.56	-0.012587
11.58	-0.102059		11.58	-0.078968		11.58	-0.012858
11.6	-0.114905		11.6	-0.08323		11.6	-0.013006
11.62	-0.127415		11.62	-0.086845		11.62	-0.013028
11.64	-0.139392		11.64	-0.08975		11.64	-0.012922
11.66	-0.150649		11.66	-0.091895		11.66	-0.012691
11.68	-0.16102		11.68	-0.093241		11.68	-0.012337
11.7	-0.170355		11.7	-0.093763		11.7	-0.011869
11.72	-0.17852		11.72	-0.093447		11.72	-0.011294
11.74	-0.185401		11.74	-0.092293		11.74	-0.010623
11.76	-0.190902		11.76	-0.090315		11.76	-0.009869
11.78	-0.194951		11.78	-0.087543		11.78	-0.009048
11.8	-0.19749		11.8	-0.08402		11.8	-0.008175
11.82	-0.198481		11.82	-0.079802		11.82	-0.007268
11.84	-0.197904		11.84	-0.074959		11.84	-0.006344
11.86	-0.195757		11.86	-0.069574		11.86	-0.005423
11.88	-0.192058		11.88	-0.063741		11.88	-0.004523
11.9	-0.186847		11.9	-0.057566		11.9	-0.003663
11.92	-0.180185		11.92	-0.051162		11.92	-0.00286
11.94	-0.172155		11.94	-0.044649		11.94	-0.002132
11.96	-0.162865		11.96	-0.038155		11.96	-0.001492
11.98	-0.152444		11.98	-0.031808		11.98	-0.000956
12	-0.141044		12	-0.025735		12	-0.000535
12.02	-0.128842		12.02	-0.020063		12.02	-0.000237
12.04	-0.116034		12.04	-0.014911		12.04	-7e-05
12.06	-0.102836		12.06	-0.01039		12.06	-3.8e-05
12.08	-0.08948		12.08	-0.006598		12.08	-0.000143
12.1	-0.0762103		12.1	-0.003619		12.1	-0.000383
12.12	-0.0632797		12.12	-0.00152		12.12	-0.000755
12.14	-0.0509449		12.14	-0.000352		12.14	-0.001251
12.16	-0.0394596		12.16	-0.000142		12.16	-0.001862
12.18	-0.0290674		12.18	-0.000899		12.18	-0.002578
12.2	-0.019995		12.2	-0.002611		12.2	-0.003384
12.22	-0.0124453		12.22	-0.005246		12.22	-0.004266
12.24	-0.00659049		12.24	-0.008752		12.24	-0.005205
12.26	-0.00256648		12.26	-0.013059		12.26	-0.006185
12.28	-0.000468216		12.28	-0.018083		12.28	-0.007186
12.3	-0.000346275		12.3	-0.023725		12.3	-0.008189
12.32	-0.00220593		12.32	-0.029878		12.32	-0.009175
12.34	-0.00600734		12.34	-0.036425		12.34	-0.010125
12.36	-0.0116673		12.36	-0.043244		12.36	-0.01102
12.38	-0.019063		12.38	-0.05021		12.38	-0.011843
12.4	-0.0280367		12.4	-0.057199		12.4	-0.012578
12.42	-0.0384019		12.42	-0.064089		12.42	-0.013211
12.44	-0.0499496		12.44	-0.070762		12.44	-0.013729
12.46	-0.0624555		12.46	-0.077105		12.46	-0.014122
12.48	-0.0756865		12.48	-0.083014		12.48	-0.014382
12.5	-0.0894057		12.5	-0.088395		12.5	-0.014505
12.52	-0.103377		12.52	-0.09316		12.52	-0.014486
12.54	-0.117371		12.54	-0.097233		12.54	-0.014327
12.56	-0.131167		12.56	-0.100548		12.56	-0.014029
12.58	-0.144559		12.58	-0.103053		12.58	-0.013598
12.6	-0.157354		12.6	-0.104705		12.6	-0.013042
12.62	-0.169379		12.62	-0.105477		12.62	-0.012372
12.64	-0.180474		12.64	-0.105353		12.64	-0.011599
12.66	-0.190499		12.66	-0.104331		12.66	-0.01074
12.68	-0.19933		12.68	-0.102425		12.68	-0.009811
12.7	-0.20686		12.7	-0.09966		12.7	-0.008829
12.72	-0.212996		12.72	-0.096078		12.72	-0.007815
12.74	-0.217664		12.74	-0.091732		12.74	-0.006788
12.76	-0.220805		12.76	-0.086689		12.76	-0.005768
12.78	-0.222377		12.78	-0.081031		12.78	-0.004777
12.8	-0.222357		12.8	-0.074848		12.8	-0.003835
12.82	-0.220738		12.82	-0.068243		12.82	-0.00296
12.84	-0.21753		12.84	-0.061331		12.84	-0.00217
12.86	-0.212763		12.86	-0.054233		12.86	-0.001482
12.88	-0.206485		12.88	-0.047076		12.88	-0.00091
12.9	-0.198762		12.9	-0.039994		12.9	-0.000467
12.92	-0.189681		12.92	-0.03312		12.92	-0.000161
12.94	-0.179347		12.94	-0.026587		12.94	0
12.96	-0.16789		12.96	-0.020526		12.96	1e-05
12.98	-0.15546		12.98	-0.01506		12.98	-0.000122
13	-0.142228		13	-0.010302		13	-0.000406
13.02	-0.128388		13.02	-0.006352		13.02	-0.000832
13.04	-0.11415		13.04	-0.003295		13.04	-0.001391
13.06	-0.0997434		13.06	-0.001198		13.06	-0.002075
13.08	-0.0854126		13.08	-0.000108		13.08	-0.002869
13.1	-0.071412		13.1	-4.9e-05		13.1	-0.003758
13.12	-0.0580027		13.12	-0.001027		13.12	-0.004725
13.14	-0.0454452		13.14	-0.003022		13.14	-0.005751
13.16	-0.0339927		13.16	-0.005993		13.16	-0.006816
13.18	-0.0238841		13.18	-0.009879		13.18	-0.0079
13.2	-0.0153368		13.2	-0.014602		13.2	-0.008981
13.22	-0.00853936		13.22	-0.020064		13.22	-0.010038
13.24	-0.00364414		13.24	-0.026154		13.24	-0.011052
13.26	-0.000761267		13.26	-0.032753		13.26	-0.012001
13.28	4.5205e-05		13.28	-0.03973		13.28	-0.012867
13.3	-0.00123987		13.3	-0.04695		13.3	-0.013634
13.32	-0.00458236		13.32	-0.054278		13.32	-0.014287
13.34	-0.00989987		13.34	-0.061577		13.34	-0.014812
13.36	-0.0170651		13.36	-0.068715		13.36	-0.015199
13.38	-0.0259107		13.38	-0.075564		13.38	-0.015441
13.4	-0.0362349		13.4	-0.082004		13.4	-0.015532
13.42	-0.0478096		13.42	-0.087924		13.42	-0.015471
13.44	-0.0603873		13.44	-0.093223		13.44	-0.015257
13.46	-0.0737088		13.46	-0.097813		13.46	-0.014896
13.48	-0.0875092		13.48	-0.101617		13.48	-0.014392
13.5	-0.101524		13.5	-0.10457		13.5	-0.013757
13.52	-0.115498		13.52	-0.106623		13.52	-0.013003
13.54	-0.129185		13.54	-0.107739		13.54	-0.012143
13.56	-0.142359		13.56	-0.107898		13.56	-0.011194
13.58	-0.154807		13.58	-0.107094		13.58	-0.010177
13.6	-0.16634		13.6	-0.105334		13.6	-0.009109
13.62	-0.176787		13.62	-0.102644		13.62	-0.008014
13.64	-0.186		13.64	-0.099063		13.64	-0.006913
13.66	-0.193854		13.66	-0.094648		13.66	-0.005828
13.68	-0.200243		13.68	-0.089471		13.68	-0.004782
13.7	-0.205085		13.7	-0.083618		13.7	-0.003796
13.72	-0.208318		13.72	-0.077191		13.72	-0.00289
13.74	-0.2099		13.74	-0.070302		13.74	-0.002083
13.76	-0.209809		13.76	-0.063076		13.76	-0.001392
13.78	-0.208042		13.78	-0.055646		13.78	-0.000831
13.8	-0.204617		13.8	-0.048155		13.8	-0.000413
13.82	-0.199574		13.82	-0.040748		13.82	-0.000147
13.84	-0.192975		13.84	-0.033573		13.84	-3.9e-05
13.86	-0.184903		13.86	-0.026776		13.86	-9.1e-05
13.88	-0.175464		13.88	-0.020497		13.88	-0.000303
13.9	-0.164792		13.9	-0.01487		13.9	-0.000672
13.92	-0.153041		13.92	-0.010015		13.92	-0.001191
13.94	-0.140393		13.94	-0.006039		13.94	-0.001849
13.96	-0.127049		13.96	-0.003031		13.96	-0.002634
13.98	-0.113227		13.98	-0.001057		13.98	-0.003531
14	-0.099167		14	-0.000163		14	-0.004522
14.02	-0.085121		14.02	-0.00037		14.02	-0.005588
14.04	-0.071352		14.04	-0.001676		14.04	-0.006708
14.06	-0.0581271		14.06	-0.004054		14.06	-0.007861
14.08	-0.0457114		14.08	-0.007455		14.08	-0.009024
14.1	-0.0343613		14.1	-0.01181		14.1	-0.010174
14.12	-0.024318		14.12	-0.01703		14.12	-0.01129
14.14	-0.0157995		14.14	-0.02301		14.14	-0.01235
14.16	-0.00899383		14.16	-0.029631		14.16	-0.013333
14.18	-0.00405241		14.18	-0.036765		14.18	-0.014221
14.2	-0.00108472		14.2	-0.044275		14.2	-0.014996
14.22	-0.000154433		14.22	-0.052023		14.22	-0.015643
14.24	-0.00127784		14.24	-0.059869		14.24	-0.01615
14.26	-0.00442431		14.26	-0.067675		14.26	-0.016507
14.28	-0.00951745		14.28	-0.075306		14.28	-0.016707
14.3	-0.0164377		14.3	-0.082634		14.3	-0.016746
14.32	-0.0250274		14.32	-0.089537		14.32	-0.016622
14.34	-0.0350984		14.34	-0.095904		14.34	-0.016338
14.36	-0.0464388		14.36	-0.101636		14.36	-0.015898
14.38	-0.0588184		14.38	-0.106645		14.38	-0.015312
14.4	-0.0719956		14.4	-0.110853		14.4	-0.014589
14.42	-0.0857235		14.42	-0.114195		14.42	-0.013745
14.44	-0.0997567		14.44	-0.11662		14.44	-0.012795
14.46	-0.113856		14.46	-0.118088		14.46	-0.011757
14.48	-0.127793		14.48	-0.118574		14.48	-0.010652
14.5	-0.141349		14.5	-0.118069		14.5	-0.009501
14.52	-0.154324		14.52	-0.116576		14.52	-0.008326
14.54	-0.166532		14.54	-0.114114		14.54	-0.007151
14.56	-0.177806		14.56	-0.110716		14.56	-0.005998
14.58	-0.187994		14.58	-0.10643		14.58	-0.004891
14.6	-0.196968		14.6	-0.101321		14.6	-0.003851
14.62	-0.204617		14.62	-0.095466		14.62	-0.002901
14.64	-0.210846		14.64	-0.088958		14.64	-0.002058
14.66	-0.215574		14.66	-0.081901		14.66	-0.001341
14.68	-0.218738		14.68	-0.07441		14.68	-0.000763
14.7	-0.220293		14.7	-0.066612		14.7	-0.000337
14.72	-0.220216		14.72	-0.058644		14.72	-7.1e-05
14.74	-0.218504		14.74	-0.050649		14.74	3e-05
14.76	-0.21517		14.76	-0.042776		14.76	-4.2e-05
14.78	-0.210244		14.78	-0.035173		14.78	-0.00028
14.8	-0.203779		14.8	-0.027989		14.8	-0.000682
14.82	-0.195846		14.82	-0.021366		14.82	-0.00124
14.84	-0.186542		14.84	-0.015441		14.84	-0.001943
14.86	-0.175984		14.86	-0.010337		14.86	-0.002777
14.88	-0.16431		14.88	-0.006162		14.88	-0.003727
14.9	-0.151677		14.9	-0.003005		14.9	-0.004774
14.92	-0.138268		14.92	-0.000936		14.92	-0.005897
14.94	-0.124287		14.94	-1e-06		14.94	-0.007074
14.96	-0.109959		14.96	-0.000222		14.96	-0.008283
14.98	-0.0955218		14.98	-0.001593		14.98	-0.009499
15	-0.0812305		15	-0.004086		15	-0.0107
15.02	-0.0673467		15.02	-0.007648		15.02	-0.01186
15.04	-0.054136		15.04	-0.012203		15.04	-0.012959
15.06	-0.0418605		15.06	-0.017654		15.06	-0.013975
15.08	-0.0307726		15.08	-0.023889		15.08	-0.014887
15.1	-0.0211067		15.1	-0.030777		15.1	-0.015679
15.12	-0.0130715		15.12	-0.038181		15.12	-0.016334
15.14	-0.00684218		15.14	-0.045953		15.14	-0.01684
15.16	-0.00255408		15.16	-0.053943		15.16	-0.017186
15.18	-0.000298723		15.18	-0.062		15.18	-0.017367
15.2	-0.000119527		15.2	-0.069976		15.2	-0.017378
15.22	-0.00200955		15.22	-0.077725		15.22	-0.017218
15.24	-0.005912		15.24	-0.08511		15.24	-0.01689
15.26	-0.0117235		15.26	-0.092005		15.26	-0.016401
15.28	-0.0192986		15.28	-0.098295		15.28	-0.01576
15.3	-0.0284543		15.3	-0.103875		15.3	-0.014979
15.32	-0.0389765		15.32	-0.108656		15.32	-0.014073
15.34	-0.0506279		15.34	-0.112559		15.34	-0.013061
15.36	-0.0631554		15.36	-0.115522		15.36	-0.011962
15.38	-0.0762975		15.38	-0.117497		15.38	-0.010797
15.4	-0.0897919		15.4	-0.118452		15.4	-0.00959
15.42	-0.103381		15.42	-0.118369		15.42	-0.008365
15.44	-0.116816		15.44	-0.117248		15.44	-0.007146
15.46	-0.129863		15.46	-0.115103		15.46	-0.005958
15.48	-0.142305		15.48	-0.111963		15.48	-0.004824
15.5	-0.153943		15.5	-0.107876		15.5	-0.003768
15.52	-0.164601		15.52	-0.102907		15.52	-0.00281
15.54	-0.174128		15.54	-0.097136		15.54	-0.001971
15.56	-0.182389		15.56	-0.090659		15.56	-0.001267
15.58	-0.189274		15.58	-0.083585		15.58	-0.000713
15.6	-0.194688		15.6	-0.076035		15.6	-0.000319
15.62	-0.198563		15.62	-0.068143		15.62	-9.4e-05
15.64	-0.200851		15.64	-0.060054		15.64	-4.2e-05
15.66	-0.201526		15.66	-0.051919		15.66	-0.000164
15.68	-0.200577		15.68	-0.043894		15.68	-0.000457
15.7	-0.198014		15.7	-0.036136		15.7	-0.000916
15.72	-0.193867		15.72	-0.028799		15.72	-0.001531
15.74	-0.188187		15.74	-0.022032		15.74	-0.002289
15.76	-0.181049		15.76	-0.015976		15.76	-0.003176
15.78	-0.172549		15.78	-0.010758		15.78	-0.004173
15.8	-0.162807		15.8	-0.006489		15.8	-0.005261
15.82	-0.151965		15.82	-0.003261		15.82	-0.006417
15.84	-0.140186		15.84	-0.001141		15.84	-0.007619
15.86	-0.127655		15.86	-0.000175		15.86	-0.008843
15.88	-0.114576		15.88	-0.000384		15.88	-0.010066
15.9	-0.101173		15.9	-0.001761		15.9	-0.011263
15.92	-0.087681		15.92	-0.004274		15.92	-0.012411
15.94	-0.0743478		15.94	-0.007869		15.94	-0.013488
15.96	-0.061425		15.96	-0.012468		15.96	-0.014473
15.98	-0.0491656		15.98	-0.017975		15.98	-0.015348
16	-0.0378179		16	-0.024275		16	-0.016095
16.02	-0.0276186		16.02	-0.031242		16.02	-0.016701
16.04	-0.0187834		16.04	-0.038736		16.04	-0.017153
16.06	-0.0115008		16.06	-0.046614		16.06	-0.017443
16.08	-0.00592702		16.08	-0.054729		16.08	-0.017566
16.1	-0.00218142		16.1	-0.062934		16.1	-0.017518
16.12	-0.000342173		16.12	-0.071084		16.12	-0.017302
16.14	-0.000442958		16.14	-0.079036		16.14	-0.016921
16.16	-0.00247226		16.16	-0.086659		16.16	-0.016381
16.18	-0.00637466		16.18	-0.093828		16.18	-0.015694
16.2	-0.0120535		16.2	-0.10043		16.2	-0.014873
16.22	-0.0193747		16.22	-0.10636		16.22	-0.013932
16.24	-0.0281721		16.24	-0.11153		16.24	-0.012892
16.26	-0.0382529		16.26	-0.11586		16.26	-0.011771
16.28	-0.0494036		16.28	-0.119285		16.28	-0.010591
16.3	-0.0613969		16.3	-0.121752		16.3	-0.009375
16.32	-0.0739988		16.32	-0.123223		16.32	-0.008147
16.34	-0.086975		16.34	-0.123675		16.34	-0.006931
16.36	-0.100094		16.36	-0.1231		16.36	-0.00575
16.38	-0.113132		16.38	-0.121503		16.38	-0.004628
16.4	-0.125874		16.4	-0.118906		16.4	-0.003586
16.42	-0.138121		16.42	-0.115345		16.42	-0.002646
16.44	-0.14969		16.44	-0.110873		16.44	-0.001825
16.46	-0.160417		16.46	-0.105556		16.46	-0.00114
16.48	-0.170155		16.48	-0.099477		16.48	-0.000604
16.5	-0.17877		16.5	-0.092728		16.5	-0.000227
16.52	-0.186149		16.52	-0.085415		16.52	-1.7e-05
16.54	-0.192196		16.54	-0.07766		16.54	2e-05
16.56	-0.196834		16.56	-0.069594		16.56	-0.000109
16.58	-0.200005		16.58	-0.061355		16.58	-0.000408
16.6	-0.201663		16.6	-0.053089		16.6	-0.000868
16.62	-0.201784		16.62	-0.044947		16.62	-0.00148
16.64	-0.200363		16.64	-0.037078		16.64	-0.002231
16.66	-0.197412		16.66	-0.029633		16.66	-0.003106
16.68	-0.192964		16.68	-0.022758		16.68	-0.004088
16.7	-0.187072		16.7	-0.016588		16.7	-0.005155
16.72	-0.179808		16.72	-0.011248		16.72	-0.006288
16.74	-0.171267		16.74	-0.006847		16.74	-0.007463
16.76	-0.161558		16.76	-0.003476		16.76	-0.008657
16.78	-0.150813		16.78	-0.001203		16.78	-0.009847
16.8	-0.139185		16.8	-7.4e-05		16.8	-0.01101
16.82	-0.126846		16.82	-0.00011		16.82	-0.012122
16.84	-0.11399		16.84	-0.001309		16.84	-0.013162
16.86	-0.100822		16.86	-0.00364		16.86	-0.014109
16.88	-0.0875639		16.88	-0.00705		16.88	-0.014947
16.9	-0.0744491		16.9	-0.011466		16.9	-0.015659
16.92	-0.0617183		16.92	-0.016791		16.92	-0.01623
16.94	-0.0496144		16.94	-0.022911		16.94	-0.016651
16.96	-0.0383756		16.96	-0.0297		16.96	-0.016913
16.98	-0.0282292		16.98	-0.03702		16.98	-0.01701
17	-0.0193858		17	-0.044724		17	-0.016942
17.02	-0.0120319		17.02	-0.052664		17.02	-0.01671
17.04	-0.00632429		17.04	-0.06069		17.04	-0.016317
17.06	-0.00238401		17.06	-0.068653		17.06	-0.015771
17.08	-0.000292023		17.08	-0.07641		17.08	-0.015083
17.1	-8.6269e-05		17.1	-0.083826		17.1	-0.014267
17.12	-0.00176027		17.12	-0.090773		17.12	-0.013338
17.14	-0.00526366		17.14	-0.097136		17.14	-0.012314
17.16	-0.0105044		17.16	-0.102811		17.16	-0.011216
17.18	-0.0173516		17.18	-0.107707		17.18	-0.010064
17.2	-0.0256403		17.2	-0.111745		17.2	-0.008882
17.22	-0.0351774		17.22	-0.114862		17.22	-0.007693
17.24	-0.0457486		17.24	-0.117009		17.24	-0.00652
17.26	-0.0571256		17.26	-0.118151		17.26	-0.005386
17.28	-0.0690708		17.28	-0.11827		17.28	-0.004315
17.3	-0.0813437		17.3	-0.117361		17.3	-0.003325
17.32	-0.0937068		17.32	-0.115434		17.32	-0.002439
17.34	-0.105931		17.34	-0.112516		17.34	-0.001672
17.36	-0.117802		17.36	-0.108652		17.36	-0.001039
17.38	-0.129117		17.38	-0.103901		17.38	-0.000554
17.4	-0.139694		17.4	-0.09834		17.4	-0.000225
17.42	-0.149368		17.42	-0.092058		17.42	-5.9e-05
17.44	-0.157993		17.44	-0.08516		17.44	-5.7e-05
17.46	-0.165445		17.46	-0.077764		17.46	-0.00022
17.48	-0.171619		17.48	-0.069999		17.48	-0.000543
17.5	-0.17643		17.5	-0.062005		17.5	-0.00102
17.52	-0.179816		17.52	-0.053929		17.52	-0.001639
17.54	-0.181731		17.54	-0.045922		17.54	-0.002388
17.56	-0.18215		17.56	-0.038138		17.56	-0.003252
17.58	-0.181066		17.58	-0.030729		17.58	-0.004212
17.6	-0.178493		17.6	-0.023845		17.6	-0.00525
17.62	-0.174464		17.62	-0.017625		17.62	-0.006343
17.64	-0.169038		17.64	-0.012197		17.64	-0.00747
17.66	-0.162288		17.66	-0.007674		17.66	-0.008608
17.68	-0.154311		17.68	-0.004149		17.68	-0.009735
17.7	-0.145222		17.7	-0.001696		17.7	-0.010828
17.72	-0.13516		17.72	-0.000364		17.72	-0.011867
17.74	-0.124283		17.74	-0.000178		17.74	-0.01283
17.76	-0.112767		17.76	-0.001139		17.76	-0.0137
17.78	-0.100805		17.78	-0.003221		17.78	-0.014459
17.8	-0.0886045		17.8	-0.006377		17.8	-0.015093
17.82	-0.0763837		17.82	-0.010535		17.82	-0.01559
17.84	-0.0643705		17.84	-0.015605		17.84	-0.01594
17.86	-0.0527952		17.86	-0.021479		17.86	-0.016137
17.88	-0.0418857		17.88	-0.028035		17.88	-0.016178
17.9	-0.0318616		17.9	-0.035142		17.9	-0.01606
17.92	-0.0229293		17.92	-0.042658		17.92	-0.015788
17.94	-0.0152753		17.94	-0.050441		17.94	-0.015365
17.96	-0.00906057		17.96	-0.058345		17.96	-0.014801
17.98	-0.0044157		17.98	-0.066227		17.98	-0.014106
18	-0.00143641		18	-0.073949		18	-0.013294
18.02	-0.000180362		18.02	-0.081378		18.02	-0.012381
18.04	-0.000665611		18.04	-0.08839		18.04	-0.011384
18.06	-0.00287067		18.06	-0.094872		18.06	-0.010322
18.08	-0.00673596		18.08	-0.100723		18.08	-0.009218
18.1	-0.0121656		18.1	-0.10585		18.1	-0.008091
18.12	-0.0190309		18.12	-0.110175		18.12	-0.006964
18.14	-0.0271756		18.14	-0.113631		18.14	-0.005859
18.16	-0.0364206		18.16	-0.116166		18.16	-0.004798
18.18	-0.0465701		18.18	-0.117741		18.18	-0.0038
18.2	-0.0574163		18.2	-0.11833		18.2	-0.002886
18.22	-0.0687451		18.22	-0.117921		18.22	-0.002072
18.24	-0.0803414		18.24	-0.11652		18.24	-0.001375
18.26	-0.0919939		18.26	-0.114145		18.26	-0.000808
18.28	-0.103499		18.28	-0.110831		18.28	-0.000382
18.3	-0.114662		18.3	-0.106628		18.3	-0.000104
18.32	-0.125305		18.32	-0.101598		18.32	2e-05
18.34	-0.135262		18.34	-0.095821		18.34	-1e-05
18.36	-0.144382		18.36	-0.089388		18.36	-0.000195
18.38	-0.152531		18.38	-0.082402		18.38	-0.000529
18.4	-0.159592		18.4	-0.074978		18.4	-0.001005
18.42	-0.165464		18.42	-0.067242		18.42	-0.001613
18.44	-0.170067		18.44	-0.059329		18.44	-0.002341
18.46	-0.173335		18.46	-0.051381		18.46	-0.003173
18.48	-0.175221		18.48	-0.043543		18.48	-0.004092
18.5	-0.175696		18.5	-0.03596		18.5	-0.00508
18.52	-0.174752		18.52	-0.02878		18.52	-0.006117
18.54	-0.172399		18.54	-0.022142		18.54	-0.007182
18.56	-0.168667		18.56	-0.016178		18.56	-0.008254
18.58	-0.163605		18.58	-0.011009		18.58	-0.009312
18.6	-0.15728		18.6	-0.006738		18.6	-0.010334
18.62	-0.149779		18.62	-0.003455		18.62	-0.011302
18.64	-0.141209		18.64	-0.001225		18.64	-0.012195
18.66	-0.131697		18.66	-9.3e-05		18.66	-0.012997
18.68	-0.121388		18.68	-8e-05		18.68	-0.013693
18.7	-0.110444		18.7	-0.001182		18.7	-0.014268
18.72	-0.0990449		18.72	-0.003371		18.72	-0.014712
18.74	-0.087383		18.74	-0.006596		18.74	-0.015016
18.76	-0.0756631		18.76	-0.010785		18.76	-0.015175
18.78	-0.0640982		18.78	-0.015845		18.78	-0.015185
18.8	-0.052906		18.8	-0.021666		18.8	-0.015046
18.82	-0.0423034		18.82	-0.028126		18.82	-0.014761
18.84	-0.0325013		18.84	-0.035091		18.84	-0.014336
18.86	-0.0236992		18.86	-0.04242		18.86	-0.013778
18.88	-0.0160786		18.88	-0.049968		18.88	-0.013099
18.9	-0.00979774		18.9	-0.057589		18.9	-0.012311
18.92	-0.00498675		18.92	-0.06514		18.92	-0.011431
18.94	-0.00174334		18.94	-0.072484		18.94	-0.010476
18.96	-0.000129709		18.96	-0.079491		18.96	-0.009464
18.98	-0.00017032		18.98	-0.086038		18.98	-0.008415
19	-0.00185127		19	-0.092014		19	-0.007351
19.02	-0.00512051		19.02	-0.09732		19.02	-0.006292
19.04	-0.00988981		19.04	-0.101869		19.04	-0.005259
19.06	-0.016038		19.06	-0.105586		19.06	-0.004273
19.08	-0.0234153		19.08	-0.108412		19.08	-0.003354
19.1	-0.0318484		19.1	-0.110302		19.1	-0.002518
19.12	-0.0411459		19.12	-0.111226		19.12	-0.001783
19.14	-0.0511043		19.14	-0.111166		19.14	-0.001163
19.16	-0.0615134		19.16	-0.110124		19.16	-0.000671
19.18	-0.0721613		19.18	-0.108114		19.18	-0.000314
19.2	-0.0828395		19.2	-0.105165		19.2	-0.000101
19.22	-0.0933475		19.22	-0.101325		19.22	-3.5e-05
19.24	-0.103496		19.24	-0.096655		19.24	-0.000116
19.26	-0.113109		19.26	-0.091233		19.26	-0.000342
19.28	-0.122025		19.28	-0.085149		19.28	-0.000708
19.3	-0.1301		19.3	-0.078507		19.3	-0.001205
19.32	-0.137207		19.32	-0.071422		19.32	-0.001824
19.34	-0.143239		19.34	-0.064022		19.34	-0.00255
19.36	-0.148107		19.36	-0.056441		19.36	-0.003369
19.38	-0.151742		19.38	-0.04882		19.38	-0.004264
19.4	-0.154092		19.4	-0.041305		19.4	-0.005216
19.42	-0.155124		19.42	-0.034041		19.42	-0.006205
19.44	-0.154826		19.44	-0.027173		19.44	-0.007213
19.46	-0.153202		19.46	-0.020836		19.46	-0.008219
19.48	-0.150276		19.48	-0.015161		19.48	-0.009202
19.5	-0.14609		19.5	-0.010265		19.5	-0.010144
19.52	-0.140709		19.52	-0.006248		19.52	-0.011025
19.54	-0.134215		19.54	-0.003192		19.54	-0.011829
19.56	-0.126708		19.56	-0.00116		19.56	-0.012539
19.58	-0.118308		19.58	-0.000192		19.58	-0.013142
19.6	-0.109152		19.6	-0.000303		19.6	-0.013626
19.62	-0.0993938		19.62	-0.001487		19.62	-0.013982
19.64	-0.0892002		19.64	-0.003713		19.64	-0.014203
19.66	-0.0787518		19.66	-0.006929		19.66	-0.014285
19.68	-0.0682381		19.68	-0.011061		19.68	-0.014227
19.7	-0.0578558		19.7	-0.01602		19.7	-0.01403
19.72	-0.0478039		19.72	-0.021699		19.72	-0.013697
19.74	-0.0382796		19.74	-0.02798		19.74	-0.013235
19.76	-0.0294733		19.76	-0.034733		19.76	-0.012654
19.78	-0.0215642		19.78	-0.041825		19.78	-0.011964
19.8	-0.014714		19.8	-0.049119		19.8	-0.01118
19.82	-0.00906295		19.82	-0.056476		19.82	-0.010316
19.84	-0.00472619		19.84	-0.063763		19.84	-0.00939
19.86	-0.00179012		19.86	-0.070849		19.86	-0.008419
19.88	-0.000309731		19.88	-0.077611		19.88	-0.007424
19.9	-0.000306792		19.9	-0.083934		19.9	-0.006423
19.92	-0.00176946		19.92	-0.089712		19.92	-0.005436
19.94	-0.00465299		19.94	-0.094851		19.94	-0.004482
19.96	-0.00888174		19.96	-0.099269		19.96	-0.003581
19.98	-0.0143519		19.98	-0.102895		19.98	-0.002749
20	-0.0209352		20	-0.105674		20	-0.002004
20.02	-0.0284828		20.02	-0.107562		20.02	-0.001359
20.04	-0.0368294		20.04	-0.108526		20.04	-0.000826
20.06	-0.0457985		20.06	-0.108551		20.06	-0.000417
20.08	-0.055207		20.08	-0.107636		20.08	-0.000138
20.1	-0.0648697		20.1	-0.105794		20.1	1e-05
20.12	-0.0746033		20.12	-0.103054		20.12	1e-05
20.14	-0.0842294		20.14	-0.099458		20.14	-0.00012
20.16	-0.0935776		20.16	-0.095063		20.16	-0.000384
20.18	-0.102488		20.18	-0.08994		20.18	-0.000777
20.2	-0.110813		20.2	-0.084173		20.2	-0.001288
20.22	-0.118419		20.22	-0.077857		20.22	-0.001907
20.24	-0.125187		20.24	-0.0711		20.24	-0.002621
20.26	-0.131011		20.26	-0.064017		20.26	-0.003415
20.28	-0.135804		20.28	-0.056734		20.28	-0.004272
20.3	-0.139493		20.3	-0.049382		20.3	-0.005176
20.32	-0.142022		20.32	-0.042096		20.32	-0.006107
20.34	-0.143354		20.34	-0.035013		20.34	-0.007048
20.36	-0.143467		20.36	-0.028268		20.36	-0.007978
20.38	-0.142359		20.38	-0.021994		20.38	-0.00888
20.4	-0.140044		20.4	-0.016313		20.4	-0.009736
20.42	-0.136557		20.42	-0.01134		20.42	-0.010529
20.44	-0.131948		20.44	-0.007174		20.44	-0.011243
20.46	-0.126286		20.46	-0.003899		20.46	-0.011864
20.48	-0.119659		20.48	-0.00158		20.48	-0.012381
20.5	-0.11217		20.5	-0.000263		20.5	-0.012783
20.52	-0.103939		20.52	3e-05		20.52	-0.013063
20.54	-0.0950994		20.54	-0.000706		20.54	-0.013215
20.56	-0.0858009		20.56	-0.002446		20.56	-0.013237
20.58	-0.0762063		20.58	-0.005149		20.58	-0.013129
20.6	-0.0664877		20.6	-0.008753		20.6	-0.012892
20.62	-0.0568239		20.62	-0.013177		20.62	-0.012531
20.64	-0.0473971		20.64	-0.018325		20.64	-0.012054
20.66	-0.0383902		20.66	-0.024086		20.66	-0.01147
20.68	-0.0299825		20.68	-0.030338		20.68	-0.010791
20.7	-0.0223444		20.7	-0.036955		20.7	-0.01003
20.72	-0.0156319		20.72	-0.043803		20.72	-0.009201
20.74	-0.00998309		20.74	-0.050749		20.74	-0.008322
20.76	-0.00551434		20.76	-0.057661		20.76	-0.007411
20.78	-0.00231693		20.78	-0.064411		20.78	-0.006484
20.8	-0.000453848		20.8	-0.070875		20.8	-0.00556
20.82	4.2373e-05		20.82	-0.076939		20.82	-0.004659
20.84	-0.000829284		20.84	-0.082498		20.84	-0.003796
20.86	-0.00303854		20.86	-0.087457		20.86	-0.00299
20.88	-0.00652493		20.88	-0.091732		20.88	-0.002256
20.9	-0.0112001		20.9	-0.095254		20.9	-0.001609
20.92	-0.0169508		20.92	-0.097966		20.92	-0.001061
20.94	-0.023642		20.94	-0.099822		20.94	-0.000622
20.96	-0.0311208		20.96	-0.100793		20.96	-0.000301
20.98	-0.0392218		20.98	-0.10086		20.98	-0.000103
21	-0.0477715		21	-0.100024		21	-3.2e-05
21.02	-0.0565933		21.02	-0.098296		21.02	-8.8e-05
21.04	-0.06551		21.04	-0.095703		21.04	-0.000269
21.06	-0.0743486		21.06	-0.092288		21.06	-0.000571
21.08	-0.0829429		21.08	-0.088107		21.08	-0.000988
21.1	-0.0911368		21.1	-0.083229		21.1	-0.001508
21.12	-0.0987866		21.12	-0.077738		21.12	-0.002122
21.14	-0.105762		21.14	-0.071731		21.14	-0.002817
21.16	-0.111946		21.16	-0.065313		21.16	-0.003577
21.18	-0.117239		21.18	-0.058599		21.18	-0.004386
21.2	-0.121555		21.2	-0.051713		21.2	-0.005229
21.22	-0.124829		21.22	-0.044784		21.22	-0.006088
21.24	-0.12701		21.24	-0.037944		21.24	-0.006945
21.26	-0.128065		21.26	-0.031326		21.26	-0.007784
21.28	-0.127981		21.28	-0.025061		21.28	-0.008586
21.3	-0.126758		21.3	-0.019274		21.3	-0.009338
21.32	-0.124417		21.32	-0.014083		21.32	-0.010022
21.34	-0.120993		21.34	-0.009592		21.34	-0.010627
21.36	-0.116542		21.36	-0.005894		21.36	-0.01114
21.38	-0.111136		21.38	-0.003063		21.38	-0.011551
21.4	-0.104864		21.4	-0.001156		21.4	-0.011852
21.42	-0.0978312		21.42	-0.000209		21.42	-0.012038
21.44	-0.0901556		21.44	-0.000238		21.44	-0.012105
21.46	-0.0819711		21.46	-0.001238		21.46	-0.012053
21.48	-0.0734246		21.48	-0.003182		21.48	-0.011881
21.5	-0.0646736		21.5	-0.006024		21.5	-0.011595
21.52	-0.055882		21.52	-0.009701		21.52	-0.011199
21.54	-0.0472176		21.54	-0.014129		21.54	-0.010701
21.56	-0.0388492		21.56	-0.019216		21.56	-0.010112
21.58	-0.0309435		21.58	-0.024854		21.58	-0.009444
21.6	-0.023661		21.6	-0.030928		21.6	-0.008709
21.62	-0.017151		21.62	-0.037315		21.62	-0.007922
21.64	-0.0115479		21.64	-0.043893		21.64	-0.007098
21.66	-0.00696765		21.66	-0.050537		21.66	-0.006255
21.68	-0.00350453		21.68	-0.057122		21.68	-0.005407
21.7	-0.00122844		21.7	-0.06353		21.7	-0.004573
21.72	-0.000182932		21.72	-0.069649		21.72	-0.003768
21.74	-0.000383842		21.74	-0.075371		21.74	-0.003008
21.76	-0.00181915		21.76	-0.080602		21.76	-0.002308
21.78	-0.00444963		21.78	-0.085253		21.78	-0.00168
21.8	-0.00821041		21.8	-0.089249		21.8	-0.001138
21.82	-0.0130135		21.82	-0.092527		21.82	-0.000691
21.84	-0.0187501		21.84	-0.095034		21.84	-0.000348
21.86	-0.0252932		21.86	-0.096728		21.86	-0.000114
21.88	-0.0325012		21.88	-0.09758		21.88	1e-05
21.9	-0.0402235		21.9	-0.097575		21.9	1e-05
21.92	-0.0483042		21.92	-0.096715		21.92	-9.6e-05
21.94	-0.0565851		21.94	-0.095012		21.94	-0.000316
21.96	-0.0649082		21.96	-0.092493		21.96	-0.000641
21.98	-0.0731185		21.98	-0.089198		21.98	-0.001065
22	-0.0810678		22	-0.08518		22	-0.001578
22.02	-0.0886169		22.02	-0.080505		22.02	-0.002169
22.04	-0.0956371		22.04	-0.075252		22.04	-0.002826
22.06	-0.102011		22.06	-0.069509		22.06	-0.003535
22.08	-0.107635		22.08	-0.063374		22.08	-0.004281
22.1	-0.112418		22.1	-0.056957		22.1	-0.005049
22.12	-0.116282		22.12	-0.050371		22.12	-0.005824
22.14	-0.119167		22.14	-0.043735		22.14	-0.00659
22.16	-0.121024		22.16	-0.037174		22.16	-0.007331
22.18	-0.121825		22.18	-0.030812		22.18	-0.008033
22.2	-0.121556		22.2	-0.024771		22.2	-0.008682
22.22	-0.12022		22.22	-0.01917		22.22	-0.009265
22.24	-0.117835		22.24	-0.014118		22.24	-0.009771
22.26	-0.114437		22.26	-0.009716		22.26	-0.010191
22.28	-0.110079		22.28	-0.006053		22.28	-0.010515
22.3	-0.104832		22.3	-0.003203		22.3	-0.010739
22.32	-0.0987804		22.32	-0.001222		22.32	-0.010857
22.34	-0.0920253		22.34	-0.000149		22.34	-0.010867
22.36	-0.0846794		22.36	-3e-06		22.36	-0.01077
22.38	-0.0768696		22.38	-0.000781		22.38	-0.010568
22.4	-0.0687346		22.4	-0.002464		22.4	-0.010264
22.42	-0.0604225		22.42	-0.005012		22.42	-0.009866
22.44	-0.0520879		22.44	-0.008365		22.44	-0.00938
22.46	-0.0438892		22.46	-0.01245		22.46	-0.008817
22.48	-0.0359859		22.48	-0.017179		22.48	-0.008188
22.5	-0.0285353		22.5	-0.02245		22.5	-0.007505
22.52	-0.0216884		22.52	-0.028154		22.52	-0.006782
22.54	-0.0155856		22.54	-0.034175		22.54	-0.006034
22.56	-0.0103534		22.56	-0.040393		22.56	-0.005274
22.58	-0.00610048		22.58	-0.046686		22.58	-0.004518
22.6	-0.00291512		22.6	-0.052934		22.6	-0.003781
22.62	-0.000862167		22.62	-0.05902		22.62	-0.003078
22.64	1.8994e-05		22.64	-0.064834		22.64	-0.002422
22.66	-0.000284505		22.66	-0.070271		22.66	-0.001825
22.68	-0.00175874		22.68	-0.075235		22.68	-0.001299
22.7	-0.00436342		22.7	-0.079642		22.7	-0.000855
22.72	-0.00803349		22.72	-0.083416		22.72	-0.000501
22.74	-0.012681		22.74	-0.086493		22.74	-0.000242
22.76	-0.018198		22.76	-0.088824		22.76	-8.4e-05
22.78	-0.024459		22.78	-0.090367		22.78	-2.8e-05
22.8	-0.0313257		22.8	-0.091098		22.8	-7.6e-05
22.82	-0.0386502		22.82	-0.091004		22.82	-0.000224
22.84	-0.0462792		22.84	-0.090085		22.84	-0.000471
22.86	-0.0540574		22.86	-0.088355		22.86	-0.000808
22.88	-0.061831		22.88	-0.085843		22.88	-0.00123
22.9	-0.0694505		22.9	-0.082591		22.9	-0.001726
22.92	-0.0767732		22.92	-0.078652		22.92	-0.002286
22.94	-0.0836653		22.94	-0.074096		22.94	-0.002899
22.96	-0.090004		22.96	-0.068999		22.96	-0.00355
22.98	-0.0956796		22.98	-0.063454		22.98	-0.004227
23	-0.100596		23	-0.05756		23	-0.004915
23.02	-0.104673		23.02	-0.051426		23.02	-0.005601
23.04	-0.107842		23.04	-0.045165		23.04	-0.006271
23.06	-0.110051		23.06	-0.038896		23.06	-0.006911
23.08	-0.111265		23.08	-0.032739		23.08	-0.007508
23.1	-0.111464		23.1	-0.026817		23.1	-0.00805
23.12	-0.110647		23.12	-0.021245		23.12	-0.008528
23.14	-0.108825		23.14	-0.016136		23.14	-0.00893
23.16	-0.106028		23.16	-0.011594		23.16	-0.009251
23.18	-0.102302		23.18	-0.007711		23.18	-0.009482
23.2	-0.0977116		23.2	-0.004567		23.2	-0.009621
23.22	-0.0923335		23.22	-0.002224		23.22	-0.009664
23.24	-0.0862616		23.24	-0.00073		23.24	-0.009611
23.26	-0.0796029		23.26	-0.000112		23.26	-0.009462
23.28	-0.0724767		23.28	-0.00038		23.28	-0.009222
23.3	-0.0650134		23.3	-0.001522		23.3	-0.008894
23.32	-0.0573519		23.32	-0.003511		23.32	-0.008486
23.34	-0.0496378		23.34	-0.0063		23.34	-0.008006
23.36	-0.0420203		23.36	-0.009826		23.36	-0.007463
23.38	-0.0346496		23.38	-0.014012		23.38	-0.006869
23.4	-0.0276735		23.4	-0.018769		23.4	-0.006235
23.42	-0.0212338		23.42	-0.023997		23.42	-0.005573
23.44	-0.0154629		23.44	-0.029588		23.44	-0.004897
23.46	-0.0104801		23.46	-0.035433		23.46	-0.00422
23.48	-0.00638894		23.48	-0.041415		23.48	-0.003556
23.5	-0.00327343		23.5	-0.04742		23.5	-0.002917
23.52	-0.00119619		23.52	-0.053337		23.52	-0.002315
23.54	-0.000196959		23.54	-0.059058		23.54	-0.001763
23.56	-0.000291581		23.56	-0.06448		23.56	-0.001272
23.58	-0.00147157		23.58	-0.069509		23.58	-0.000849
23.6	-0.00370446		23.6	-0.074058		23.6	-0.000504
23.62	-0.00693513		23.62	-0.078049		23.62	-0.000242
23.64	-0.0110877		23.64	-0.081416		23.64	-6.9e-05
23.66	-0.0160677		23.66	-0.084104		23.66	1e-05
23.68	-0.0217653		23.68	-0.086068		23.68	1e-05
23.7	-0.0280575		23.7	-0.087274		23.7	-9.4e-05
23.72	-0.0348126		23.72	-0.087704		23.72	-0.000282
23.74	-0.0418931		23.74	-0.087348		23.74	-0.000553
23.76	-0.049159		23.76	-0.086214		23.76	-0.000901
23.78	-0.0564698		23.78	-0.084321		23.78	-0.001319
23.8	-0.0636879		23.8	-0.081698		23.8	-0.001797
23.82	-0.0706805		23.82	-0.078389		23.82	-0.002325
23.84	-0.0773223		23.84	-0.07445		23.84	-0.002893
23.86	-0.0834967		23.86	-0.069948		23.86	-0.003487
23.88	-0.0890978		23.88	-0.06496		23.88	-0.004097
23.9	-0.0940319		23.9	-0.059574		23.9	-0.004709
23.92	-0.0982175		23.92	-0.053885		23.92	-0.005311
23.94	-0.101586		23.94	-0.047996		23.94	-0.005891
23.96	-0.104082		23.96	-0.042015		23.96	-0.006437
23.98	-0.105664		23.98	-0.036053		23.98	-0.006938
24	-0.106305		24	-0.030223		24	-0.007385
24.02	-0.105992		24.02	-0.024636		24.02	-0.007768
24.04	-0.104731		24.04	-0.019401		24.04	-0.008081
24.06	-0.102541		24.06	-0.01462		24.06	-0.008317
24.08	-0.0994563		24.08	-0.01039		24.08	-0.008472
24.1	-0.0955274		24.1	-0.006793		24.1	-0.008542
24.12	-0.0908198		24.12	-0.003902		24.12	-0.008527
24.14	-0.0854128		24.14	-0.001774		24.14	-0.008427
24.16	-0.0793989		24.16	-0.00045		24.16	-0.008244
24.18	-0.0728823		24.18	5e-05		24.18	-0.007983
24.2	-0.0659783		24.2	-0.000291		24.2	-0.007647
24.22	-0.0588117		24.22	-0.00145		24.22	-0.007245
24.24	-0.0515145		24.24	-0.003402		24.24	-0.006785
24.26	-0.0442242		24.26	-0.006102		24.26	-0.006275
24.28	-0.0370814		24.28	-0.009489		24.28	-0.005725
24.3	-0.0302263		24.3	-0.013487		24.3	-0.005148
24.32	-0.0237954		24.32	-0.018011		24.32	-0.004554
24.34	-0.0179188		24.34	-0.022965		24.34	-0.003956
24.36	-0.0127165		24.36	-0.028247		24.36	-0.003364
24.38	-0.00829523		24.38	-0.033749		24.38	-0.002791
24.4	-0.00474594		24.4	-0.039363		24.4	-0.002248
24.42	-0.00214106		24.42	-0.044978		24.42	-0.001746
24.44	-0.000532331		24.44	-0.050489		24.44	-0.001294
24.46	5.0558e-05		24.46	-0.055792		24.46	-0.0009
24.48	-0.000398983		24.48	-0.060789		24.48	-0.000574
24.5	-0.0018645		24.5	-0.065392		24.5	-0.000319
24.52	-0.00430698		24.52	-0.069517		24.52	-0.000142
24.54	-0.00766621		24.54	-0.073093		24.54	-4.4e-05
24.56	-0.0118627		24.56	-0.076059		24.56	-2.8e-05
24.58	-0.0167999		24.58	-0.078365		24.58	-9.2e-05
24.6	-0.0223676		24.6	-0.07997		24.6	-0.000236
24.62	-0.0284441		24.62	-0.080849		24.62	-0.000454
24.64	-0.0349		24.64	-0.080986		24.64	-0.000742
24.66	-0.0416009		24.66	-0.080379		24.66	-0.001094
24.68	-0.0484107		24.68	-0.079037		24.68	-0.001502
24.7	-0.0551946		24.7	-0.076982		24.7	-0.001956
24.72	-0.0618214		24.72	-0.07425		24.72	-0.002448
24.74	-0.0681663		24.74	-0.070887		24.74	-0.002966
24.76	-0.0741135		24.76	-0.066952		24.76	-0.0035
24.78	-0.0795568		24.78	-0.062516		24.78	-0.004039
24.8	-0.0844008		24.8	-0.057659		24.8	-0.004572
24.82	-0.0885618		24.82	-0.052469		24.82	-0.005087
24.84	-0.0919692		24.84	-0.047041		24.84	-0.005574
24.86	-0.0945662		24.86	-0.041479		24.86	-0.006024
24.88	-0.0963107		24.88	-0.035887		24.88	-0.006427
24.9	-0.097174		24.9	-0.030373		24.9	-0.006775
24.92	-0.0971417		24.92	-0.025046		24.92	-0.007061
24.94	-0.0962136		24.94	-0.020009		24.94	-0.00728
24.96	-0.0944052		24.96	-0.015364		24.96	-0.007427
24.98	-0.0917483		24.98	-0.011204		24.98	-0.0075
25	-0.088289		25	-0.007613		25	-0.007498
25.02	-0.0840865		25.02	-0.004663		25.02	-0.007419
25.04	-0.079213		25.04	-0.002411		25.04	-0.007267
25.06	-0.0737543		25.06	-0.000903		25.06	-0.007044
25.08	-0.0678087		25.08	-0.000165		25.08	-0.006755
25.1	-0.0614851		25.1	-0.000208		25.1	-0.006406
25.12	-0.0549009		25.12	-0.001029		25.12	-0.006005
25.14	-0.0481805		25.14	-0.002603		25.14	-0.005558
25.16	-0.041453		25.16	-0.004893		25.16	-0.005076
25.18	-0.0348494		25.18	-0.007846		25.18	-0.004567
25.2	-0.0285004		25.2	-0.011398		25.2	-0.004043
25.22	-0.0225334		25.22	-0.015469		25.22	-0.003513
25.24	-0.0170692		25.24	-0.019975		25.24	-0.002989
25.26	-0.0122195		25.26	-0.024822		25.26	-0.002479
25.28	-0.00808366		25.28	-0.029911		25.28	-0.001996
25.3	-0.00474624		25.3	-0.035142		25.3	-0.001547
25.32	-0.00227488		25.32	-0.040412		25.32	-0.001143
25.34	-0.000718473		25.34	-0.045622		25.34	-0.000789
25.36	-0.000105715		25.36	-0.050673		25.36	-0.000494
25.38	-0.000444335		25.38	-0.055474		25.38	-0.000262
25.4	-0.00172122		25.4	-0.059938		25.4	-9.8e-05
25.42	-0.00390308		25.42	-0.063986		25.42	-4e-06
25.44	-0.0069375		25.44	-0.067549		25.44	2e-05
25.46	-0.0107545		25.46	-0.070565		25.46	-3.1e-05
25.48	-0.0152686		25.48	-0.072983		25.48	-0.00015
25.5	-0.0203813		25.5	-0.074761		25.5	-0.000335
25.52	-0.025984		25.52	-0.075871		25.52	-0.000583
25.54	-0.0319601		25.54	-0.076292		25.54	-0.000887
25.56	-0.0381884		25.56	-0.076019		25.56	-0.001241
25.58	-0.0445454		25.58	-0.075054		25.58	-0.001637
25.6	-0.050908		25.6	-0.073415		25.6	-0.002067
25.62	-0.0571559		25.62	-0.071129		25.62	-0.002521
25.64	-0.0631738		25.64	-0.068237		25.64	-0.002989
25.66	-0.0688528		25.66	-0.064787		25.66	-0.003463
25.68	-0.0740925		25.68	-0.060842		25.68	-0.003933
25.7	-0.0788015		25.7	-0.05647		25.7	-0.004388
25.72	-0.0828991		25.72	-0.051749		25.72	-0.004819
25.74	-0.0863152		25.74	-0.046766		25.74	-0.005218
25.76	-0.0889925		25.76	-0.041611		25.76	-0.005577
25.78	-0.0908866		25.78	-0.03638		25.78	-0.005889
25.8	-0.0919658		25.8	-0.031173		25.8	-0.006147
25.82	-0.0922114		25.82	-0.026087		25.82	-0.006346
25.84	-0.091618		25.84	-0.021222		25.84	-0.006482
25.86	-0.0901947		25.86	-0.016671		25.86	-0.006554
25.88	-0.0879653		25.88	-0.012525		25.88	-0.00656
25.9	-0.0849674		25.9	-0.008864		25.9	-0.006499
25.92	-0.0812518		25.92	-0.005761		25.92	-0.006373
25.94	-0.0768815		25.94	-0.003278		25.94	-0.006185
25.96	-0.0719315		25.96	-0.001461		25.96	-0.005939
25.98	-0.0664888		25.98	-0.000346		25.98	-0.00564
26	-0.0606506		26	5e-05		26	-0.005293
26.02	-0.0545233		26.02	-0.000283		26.02	-0.004907
26.04	-0.0482203		26.04	-0.001327		26.04	-0.004489
26.06	-0.0418608		26.06	-0.003058		26.06	-0.004048
26.08	-0.0355661		26.08	-0.005435		26.08	-0.003591
26.1	-0.0294582		26.1	-0.008404		26.1	-0.00313
26.12	-0.0236567		26.12	-0.011899		26.12	-0.002672
26.14	-0.0182776		26.14	-0.015847		26.14	-0.002227
26.16	-0.0134297		26.16	-0.020162		26.16	-0.001803
26.18	-0.00921145		26.18	-0.024755		26.18	-0.00141
26.2	-0.00570874		26.2	-0.029534		26.2	-0.001054
26.22	-0.00299248		26.22	-0.034402		26.22	-0.000743
26.24	-0.00111715		26.24	-0.039266		26.24	-0.000482
26.26	-0.000119143		26.26	-0.044032		26.26	-0.000276
26.28	-1.5543e-05		26.28	-0.048609		26.28	-0.00013
26.3	-0.000803701		26.3	-0.052914		26.3	-4.4e-05
26.32	-0.0024615		26.32	-0.056867		26.32	-2.2e-05
26.34	-0.00494821		26.34	-0.060399		26.34	-6.1e-05
26.36	-0.00820556		26.36	-0.063447		26.36	-0.000161
26.38	-0.0121595		26.38	-0.065957		26.38	-0.000319
26.4	-0.016722		26.4	-0.067887		26.4	-0.000532
26.42	-0.0217936		26.42	-0.069203		26.42	-0.000793
26.44	-0.0272658		26.44	-0.069881		26.44	-0.001098
26.46	-0.033024		26.46	-0.06991		26.46	-0.00144
26.48	-0.0389507		26.48	-0.069289		26.48	-0.001811
26.5	-0.0449276		26.5	-0.06803		26.5	-0.002203
26.52	-0.0508377		26.52	-0.066153		26.52	-0.002607
26.54	-0.0565675		26.54	-0.063692		26.54	-0.003016
26.56	-0.0620093		26.56	-0.06069		26.56	-0.003421
26.58	-0.0670633		26.58	-0.0572		26.58	-0.003813
26.6	-0.0716387		26.6	-0.053286		26.6	-0.004184
26.62	-0.0756542		26.62	-0.04902		26.62	-0.004526
26.64	-0.0790388		26.64	-0.04448		26.64	-0.004833
26.66	-0.0817333		26.66	-0.03975		26.66	-0.005098
26.68	-0.0836912		26.68	-0.034921		26.68	-0.005317
26.7	-0.0848789		26.7	-0.030086		26.7	-0.005484
26.72	-0.0852761		26.72	-0.025337		26.72	-0.005597
26.74	-0.0848759		26.74	-0.020768		26.74	-0.005653
26.76	-0.0836848		26.76	-0.01647		26.76	-0.005652
26.78	-0.0817228		26.78	-0.012529		26.78	-0.005593
26.8	-0.0790229		26.8	-0.009023		26.8	-0.005478
26.82	-0.0756319		26.82	-0.006023		26.82	-0.00531
26.84	-0.07161		26.84	-0.003589		26.84	-0.005091
26.86	-0.0670301		26.86	-0.001769		26.86	-0.004827
26.88	-0.0619757		26.88	-0.000599		26.88	-0.004523
26.9	-0.0565399		26.9	-9.9e-05		26.9	-0.004186
26.92	-0.0508238		26.92	-0.000277		26.92	-0.003821
26.94	-0.0449363		26.94	-0.001125		26.94	-0.003437
26.96	-0.0389915		26.96	-0.002621		26.96	-0.003041
26.98	-0.0331063		26.98	-0.00473		26.98	-0.002641
27	-0.0273974		27	-0.007404		27	-0.002245
27.02	-0.0219789		27.02	-0.010585		27.02	-0.001861
27.04	-0.0169607		27.04	-0.014205		27.04	-0.001496
27.06	-0.0124459		27.06	-0.018187		27.06	-0.001159
27.08	-0.00852783		27.08	-0.022449		27.08	-0.000854
27.1	-0.00528737		27.1	-0.026904		27.1	-0.000588
27.12	-0.0027907		27.12	-0.031465		27.12	-0.000367
27.14	-0.00108803		27.14	-0.036041		27.14	-0.000193
27.16	-0.000212305		27.16	-0.040545		27.16	-7e-05
27.18	-0.000178288		27.18	-0.044892		27.18	0
27.2	-0.000982281		27.2	-0.049002		27.2	2e-05
27.22	-0.00260243		27.22	-0.0528		27.22	-2.2e-05
27.24	-0.00499955		27.24	-0.056218		27.24	-0.000112
27.26	-0.00811831		27.26	-0.059195		27.26	-0.000252
27.28	-0.0118888		27.28	-0.061679		27.28	-0.000438
27.3	-0.0162286		27.3	-0.063627		27.3	-0.000667
27.32	-0.0210447		27.32	-0.065005		27.32	-0.000932
27.34	-0.0262363		27.34	-0.065789		27.34	-0.001229
27.36	-0.0316968		27.36	-0.065965		27.36	-0.00155
27.38	-0.0373167		27.38	-0.065531		27.38	-0.00189
27.4	-0.042986		27.4	-0.064493		27.4	-0.00224
27.42	-0.0485959		27.42	-0.062871		27.42	-0.002593
27.44	-0.0540407		27.44	-0.060692		27.44	-0.002942
27.46	-0.0592197		27.46	-0.057996		27.46	-0.00328
27.48	-0.0640391		27.48	-0.05483		27.48	-0.0036
27.5	-0.0684129		27.5	-0.051252		27.5	-0.003895
27.52	-0.0722645		27.52	-0.047326		27.52	-0.004159
27.54	-0.0755267		27.54	-0.043124		27.54	-0.004387
27.56	-0.0781432		27.56	-0.038723		27.56	-0.004574
27.58	-0.0800688		27.58	-0.034206		27.58	-0.004718
27.6	-0.0812701		27.6	-0.029659		27.6	-0.004814
27.62	-0.0817259		27.62	-0.025167		27.62	-0.004862
27.64	-0.0814279		27.64	-0.020817		27.64	-0.00486
27.66	-0.0803806		27.66	-0.016695		27.66	-0.004809
27.68	-0.0786018		27.68	-0.012881		27.68	-0.004709
27.7	-0.0761214		27.7	-0.00945		27.7	-0.004564
27.72	-0.0729817		27.72	-0.00647		27.72	-0.004375
27.74	-0.0692373		27.74	-0.003999		27.74	-0.004148
27.76	-0.0649543		27.76	-0.002086		27.76	-0.003886
27.78	-0.0602097		27.78	-0.000769		27.78	-0.003595
27.8	-0.0550891		27.8	-7e-05		27.8	-0.003282
27.82	-0.0496862		27.82	-2e-06		27.82	-0.002952
27.84	-0.0441011		27.84	-0.000561		27.84	-0.002612
27.86	-0.0384397		27.86	-0.001734		27.86	-0.002269
27.88	-0.0328109		27.88	-0.003491		27.88	-0.00193
27.9	-0.0273246		27.9	-0.005793		27.9	-0.001602
27.92	-0.0220891		27.92	-0.008588		27.92	-0.001291
27.94	-0.0172087		27.94	-0.011817		27.94	-0.001004
27.96	-0.0127826		27.96	-0.015411		27.96	-0.000745
27.98	-0.00890119		27.98	-0.019294		27.98	-0.00052
28	-0.00564437		28	-0.023387		28	-0.000333
28.02	-0.00307867		28.02	-0.027607		28.02	-0.000188
28.04	-0.00125592		28.04	-0.03187		28.04	-8.6e-05
28.06	-0.000211936		28.06	-0.036093		28.06	-3e-05
28.08	3.4361e-05		28.08	-0.040195		28.08	-2e-05
28.1	-0.00051852		28.1	-0.044098		28.1	-5.6e-05
28.12	-0.00185464		28.12	-0.04773		28.12	-0.000136
28.14	-0.00394098		28.14	-0.051024		28.14	-0.000259
28.16	-0.00672827		28.16	-0.053918		28.16	-0.000421
28.18	-0.0101528		28.18	-0.056361		28.18	-0.00062
28.2	-0.0141383		28.2	-0.05831		28.2	-0.000849
28.22	-0.0185981		28.22	-0.05973		28.22	-0.001104
28.24	-0.0234365		28.24	-0.060597		28.24	-0.00138
28.26	-0.0285512		28.26	-0.060893		28.26	-0.001671
28.28	-0.0338366		28.28	-0.060615		28.28	-0.00197
28.3	-0.0391858		28.3	-0.059766		28.3	-0.002271
28.32	-0.0444933		28.32	-0.058362		28.32	-0.002567
28.34	-0.0496558		28.34	-0.056428		28.34	-0.002853
28.36	-0.0545743		28.36	-0.053999		28.36	-0.003122
28.38	-0.0591562		28.38	-0.051117		28.38	-0.00337
28.4	-0.0633171		28.4	-0.047837		28.4	-0.003591
28.42	-0.0669818		28.42	-0.044219		28.42	-0.00378
28.44	-0.0700852		28.44	-0.040332		28.44	-0.003933
28.46	-0.0725726		28.46	-0.036249		28.46	-0.004048
28.48	-0.0744012		28.48	-0.032048		28.48	-0.004123
28.5	-0.0755394		28.5	-0.027812		28.5	-0.004155
28.52	-0.0759672		28.52	-0.023621		28.52	-0.004145
28.54	-0.0756773		28.54	-0.01956		28.54	-0.004093
28.56	-0.0746746		28.56	-0.015708		28.56	-0.003999
28.58	-0.072977		28.58	-0.012142		28.58	-0.003866
28.6	-0.0706146		28.6	-0.008934		28.6	-0.003696
28.62	-0.0676299		28.62	-0.006148		28.62	-0.003494
28.64	-0.0640767		28.64	-0.00384		28.64	-0.003263
28.66	-0.06002		28.66	-0.002054		28.66	-0.003008
28.68	-0.0555349		28.68	-0.000827		28.68	-0.002735
28.7	-0.050705		28.7	-0.000179		28.7	-0.002448
28.72	-0.0456213		28.72	-0.000121		28.72	-0.002154
28.74	-0.0403802		28.74	-0.000651		28.74	-0.001859
28.76	-0.0350828		28.76	-0.001753		28.76	-0.001568
28.78	-0.0298331		28.78	-0.003401		28.78	-0.001288
28.8	-0.0247353		28.8	-0.005557		28.8	-0.001024
28.82	-0.0198914		28.82	-0.008172		28.82	-0.000781
28.84	-0.0153992		28.84	-0.01119		28.84	-0.000564
28.86	-0.0113497		28.86	-0.014547		28.86	-0.000377
28.88	-0.00782582		28.88	-0.018171		28.88	-0.000224
28.9	-0.00489943		28.9	-0.021989		28.9	-0.000107
28.92	-0.00262986		28.92	-0.025924		28.92	-2.8e-05
28.94	-0.00106232		28.94	-0.029897		28.94	1e-05
28.96	-0.000226793		28.96	-0.033831		28.96	1e-05
28.98	-0.000137486		28.98	-0.037651		28.98	-3.2e-05
29	-0.000792432		29	-0.041284		29	-0.000111
29.02	-0.00217361		29.02	-0.044664		29.02	-0.000227
29.04	-0.00424764		29.04	-0.047727		29.04	-0.000376
29.06	-0.00696668		29.06	-0.050419		29.06	-0.000555
29.08	-0.0102699		29.08	-0.052692		29.08	-0.00076
29.1	-0.0140854		29.1	-0.054504		29.1	-0.000987
29.12	-0.018332		29.12	-0.055824		29.12	-0.00123
29.14	-0.022921		29.14	-0.05663		29.14	-0.001484
29.16	-0.027758		29.16	-0.056907		29.16	-0.001745
29.18	-0.0327454		29.18	-0.056649		29.18	-0.002005
29.2	-0.0377846		29.2	-0.055861		29.2	-0.00226
29.22	-0.0427779		29.22	-0.054558		29.22	-0.002505
29.24	-0.0476305		29.24	-0.052763		29.24	-0.002734
29.26	-0.0522513		29.26	-0.050509		29.26	-0.002943
29.28	-0.056555		29.28	-0.047835		29.28	-0.003127
29.3	-0.0604633		29.3	-0.044792		29.3	-0.003283
29.32	-0.0639062		29.32	-0.041435		29.32	-0.003408
29.34	-0.0668233		29.34	-0.037827		29.34	-0.003499
29.36	-0.0691633		29.36	-0.034035		29.36	-0.003554
29.38	-0.0708856		29.38	-0.030132		29.38	-0.003573
29.4	-0.0719602		29.4	-0.026192		29.4	-0.003555
29.42	-0.0723676		29.42	-0.022289		29.42	-0.003501
29.44	-0.0721001		29.44	-0.018501		29.44	-0.003411
29.46	-0.071162		29.46	-0.014901		29.46	-0.003289
29.48	-0.0695696		29.48	-0.011559		29.48	-0.003136
29.5	-0.0673509		29.5	-0.008542		29.5	-0.002955
29.52	-0.0645451		29.52	-0.005908		29.52	-0.002751
29.54	-0.0612023		29.54	-0.00371		29.54	-0.002528
29.56	-0.0573825		29.56	-0.00199		29.56	-0.00229
29.58	-0.0531551		29.58	-0.000781		29.58	-0.002042
29.6	-0.0485976		29.6	-0.000105		29.6	-0.001789
29.62	-0.0437946		29.62	3e-05		29.62	-0.001537
29.64	-0.0388363		29.64	-0.000385		29.64	-0.001291
29.66	-0.0338172		29.66	-0.001327		29.66	-0.001054
29.68	-0.0288338		29.68	-0.002777		29.68	-0.000834
29.7	-0.0239832		29.7	-0.004701		29.7	-0.000632
29.72	-0.0193609		29.72	-0.007056		29.72	-0.000454
29.74	-0.015059		29.74	-0.009792		29.74	-0.000303
29.76	-0.0111644		29.76	-0.012848		29.76	-0.000182
29.78	-0.00775543		29.78	-0.016161		29.78	-9.3e-05
29.8	-0.00490091		29.8	-0.019661		29.8	-3.7e-05
29.82	-0.00265787		29.82	-0.023278		29.82	-1.5e-05
29.84	-0.00107048		29.84	-0.026938		29.84	-2.8e-05
29.86	-0.0001689		29.86	-0.030569		29.86	-7.5e-05
29.88	3.1521e-05		29.88	-0.034101		29.88	-0.000154
29.9	-0.000469532		29.9	-0.037466		29.9	-0.000264
29.92	-0.00165742		29.92	-0.040601		29.92	-0.000401
29.94	-0.00350297		29.94	-0.043447		29.94	-0.000564
29.96	-0.00596319		29.96	-0.045953		29.96	-0.000747
29.98	-0.00898247		29.98	-0.048071		29.98	-0.000948
30	-0.0124942		30	-0.049765		30	-0.001161
30.02	-0.0164224		30.02	-0.051003		30.02	-0.001382
30.04	-0.0206838		30.04	-0.051764		30.04	-0.001606
30.06	-0.0251898		30.06	-0.052034		30.06	-0.001828
30.08	-0.0298483		30.08	-0.05181		30.08	-0.002044
30.1	-0.0345658		30.1	-0.051094		30.1	-0.002249
30.12	-0.039249		30.12	-0.049901		30.12	-0.002439
30.14	-0.0438067		30.14	-0.048251		30.14	-0.002609
30.16	-0.0481518		30.16	-0.046175		30.16	-0.002757
30.18	-0.0522033		30.18	-0.043712		30.18	-0.002879
30.2	-0.0558869		30.2	-0.040908		30.2	-0.002973
30.22	-0.0591357		30.22	-0.037816		30.22	-0.003036
30.24	-0.0618913		30.24	-0.034494		30.24	-0.003068
30.26	-0.0641046		30.26	-0.031005		30.26	-0.003068
30.28	-0.0657365		30.28	-0.027417		30.28	-0.003036
30.3	-0.0667585		30.3	-0.0238		30.3	-0.002972
30.32	-0.0671524		30.32	-0.020222		30.32	-0.002879
30.34	-0.06691		30.34	-0.016755		30.34	-0.002758
30.36	-0.0660341		30.36	-0.013466		30.36	-0.002611
30.38	-0.0645395		30.38	-0.010421		30.38	-0.002443
30.4	-0.0624534		30.4	-0.00768		30.4	-0.002256
30.42	-0.0598134		30.42	-0.005297		30.42	-0.002054
30.44	-0.056668		30.44	-0.003321		30.44	-0.001842
30.46	-0.0530751		30.46	-0.001789		30.46	-0.001624
30.48	-0.0491017		30.48	-0.000731		30.48	-0.001404
30.5	-0.0448222		30.5	-0.000166		30.5	-0.001187
30.52	-0.0403175		30.52	-0.000102		30.52	-0.000978
30.54	-0.0356742		30.54	-0.000538		30.54	-0.000779
30.56	-0.0309825		30.56	-0.001461		30.56	-0.000596
30.58	-0.0263349		30.58	-0.002849		30.58	-0.000432
30.6	-0.0218234		30.6	-0.004669		30.6	-0.000291
30.62	-0.0175383		30.62	-0.006882		30.62	-0.000174
30.64	-0.0135663		30.64	-0.009439		30.64	-8.4e-05
30.66	-0.00998826		30.66	-0.012286		30.66	-2.3e-05
30.68	-0.00687736		30.68	-0.015363		30.68	1e-05
30.7	-0.0042969		30.7	-0.018606		30.7	1e-05
30.72	-0.00229898		30.72	-0.021949		30.72	-1.9e-05
30.74	-0.000923368		30.74	-0.025327		30.74	-7.6e-05
30.76	-0.000196567		30.76	-0.028672		30.76	-0.00016
30.78	-0.000130908		30.78	-0.031919		30.78	-0.000269
30.8	-0.000724337		30.8	-0.035006		30.8	-0.000402
30.82	-0.00196056		30.82	-0.037874		30.82	-0.000554
30.84	-0.00380967		30.84	-0.04047		30.84	-0.000722
30.86	-0.00622906		30.86	-0.042745		30.86	-0.000902
30.88	-0.00916486		30.88	-0.044658		30.88	-0.001092
30.9	-0.0125533		30.9	-0.046176		30.9	-0.001286
30.92	-0.0163221		30.92	-0.047269		30.92	-0.00148
30.94	-0.0203922		30.94	-0.04792		30.94	-0.001671
30.96	-0.0246797		30.96	-0.048115		30.96	-0.001854
30.98	-0.0290979		30.98	-0.047852		30.98	-0.002025
31	-0.033559		31	-0.047135		31	-0.002182
31.02	-0.037976		31.02	-0.045978		31.02	-0.002319
31.04	-0.0422643		31.04	-0.044403		31.04	-0.002436
31.06	-0.0463435		31.06	-0.042438		31.06	-0.002529
31.08	-0.050138		31.08	-0.040121		31.08	-0.002597
31.1	-0.0535793		31.1	-0.037496		31.1	-0.002638
31.12	-0.0566056		31.12	-0.034612		31.12	-0.002651
31.14	-0.0591632		31.14	-0.031524		31.14	-0.002637
31.16	-0.0612066		31.16	-0.02829		31.16	-0.002595
31.18	-0.0626998		31.18	-0.024972		31.18	-0.002526
31.2	-0.0636163		31.2	-0.021633		31.2	-0.002433
31.22	-0.0639392		31.22	-0.018338		31.22	-0.002317
31.24	-0.0636624		31.24	-0.015152		31.24	-0.00218
31.26	-0.0627908		31.26	-0.012135		31.26	-0.002026
31.28	-0.0613397		31.28	-0.009348		31.28	-0.001858
31.3	-0.0593348		31.3	-0.006844		31.3	-0.001679
31.32	-0.0568117		31.32	-0.004673		31.32	-0.001493
31.34	-0.0538159		31.34	-0.002876		31.34	-0.001304
31.36	-0.0504021		31.36	-0.001489		31.36	-0.001116
31.38	-0.0466331		31.38	-0.000537		31.38	-0.000933
31.4	-0.0425787		31.4	-3.7e-05		31.4	-0.000757
31.42	-0.0383148		31.42	0		31.42	-0.000594
31.44	-0.0339219		31.44	-0.000413		31.44	-0.000446
31.46	-0.0294835		31.46	-0.001274		31.46	-0.000317
31.48	-0.0250852		31.48	-0.002559		31.48	-0.000208
31.5	-0.0208125		31.5	-0.004239		31.5	-0.000122
31.52	-0.0167497		31.52	-0.006277		31.52	-6e-05
31.54	-0.0129775		31.54	-0.008628		31.54	-2.3e-05
31.56	-0.00957136		31.56	-0.011243		31.56	-1.3e-05
31.58	-0.00659977		31.58	-0.014066		31.58	-2.8e-05
31.6	-0.00412275		31.6	-0.017041		31.6	-6.9e-05
31.62	-0.00219042		31.62	-0.020105		31.62	-0.000134
31.64	-0.000841441		31.64	-0.023199		31.64	-0.000221
31.66	-0.000101719		31.66	-0.02626		31.66	-0.000329
31.68	1.6088e-05		31.68	-0.029227		31.68	-0.000455
31.7	-0.000487407		31.7	-0.032045		31.7	-0.000596
31.72	-0.00159841		31.72	-0.03466		31.72	-0.000748
31.74	-0.00329024		31.74	-0.037021		31.74	-0.00091
31.76	-0.00552413		31.76	-0.039086		31.76	-0.001076
31.78	-0.00825035		31.78	-0.040815		31.78	-0.001244
31.8	-0.0114097		31.8	-0.042179		31.8	-0.00141
31.82	-0.0149345		31.82	-0.043151		31.82	-0.00157
31.84	-0.0187504		31.84	-0.043714		31.84	-0.001721
31.86	-0.0227779		31.86	-0.043858		31.86	-0.001859
31.88	-0.0269345		31.88	-0.04358		31.88	-0.001982
31.9	-0.0311364		31.9	-0.042886		31.9	-0.002087
31.92	-0.0353004		31.92	-0.041787		31.92	-0.002172
31.94	-0.0393452		31.94	-0.040305		31.94	-0.002236
31.96	-0.0431931		31.96	-0.038467		31.96	-0.002276
31.98	-0.046771		31.98	-0.036308		31.98	-0.002293
32	-0.0500119		32	-0.033869		32	-0.002285
32.02	-0.0528558		32.02	-0.031197		32.02	-0.002254
32.04	-0.0552507		32.04	-0.028342		32.04	-0.002199
32.06	-0.0571536		32.06	-0.02536		32.06	-0.002123
32.08	-0.0585307		32.08	-0.02231		32.08	-0.002026
32.1	-0.0593575		32.1	-0.019251		32.1	-0.00191
32.12	-0.0596191		32.12	-0.016243		32.12	-0.001779
32.14	-0.0593108		32.14	-0.013346		32.14	-0.001635
32.16	-0.0584378		32.16	-0.010616		32.16	-0.00148
32.18	-0.0570158		32.18	-0.008109		32.18	-0.001319
32.2	-0.0550706		32.2	-0.005875		32.2	-0.001155
32.22	-0.0526374		32.22	-0.003956		32.22	-0.00099
32.24	-0.049761		32.24	-0.002392		32.24	-0.000828
32.26	-0.0464953		32.26	-0.001211		32.26	-0.000673
32.28	-0.0429021		32.28	-0.000438		32.28	-0.000528
32.3	-0.0390502		32.3	-8.4e-05		32.3	-0.000396
32.32	-0.0350136		32.32	-0.000155		32.32	-0.000279
32.34	-0.0308707		32.34	-0.000646		32.34	-0.000179
32.36	-0.0267024		32.36	-0.001544		32.36	-9.9e-05
32.38	-0.0225909		32.38	-0.002827		32.38	-4e-05
32.4	-0.0186177		32.4	-0.004466		32.4	-3e-06
32.42	-0.0148623		32.42	-0.006425		32.42	1e-05
32.44	-0.0114003		32.44	-0.008662		32.44	0
32.46	-0.0083015		32.46	-0.011128		32.46	-2.9e-05
32.48	-0.0056288		32.48	-0.013772		32.48	-8.1e-05
32.5	-0.00343617		32.5	-0.016539		32.5	-0.000154
32.52	-0.00176761		32.52	-0.019374		32.52	-0.000245
32.54	-0.000655989		32.54	-0.022219		32.54	-0.000352
32.56	-0.000122067		32.56	-0.025018		32.56	-0.000474
32.58	-0.000174033		32.58	-0.027715		32.58	-0.000607
32.6	-0.000807508		32.6	-0.030259		32.6	-0.000748
32.62	-0.00200595		32.62	-0.032602		32.62	-0.000894
32.64	-0.00374097		32.64	-0.034699		32.64	-0.001043
32.66	-0.00597312		32.66	-0.036511		32.66	-0.00119
32.68	-0.00865311		32.68	-0.038004		32.68	-0.001333
32.7	-0.0117231		32.7	-0.039151		32.7	-0.001469
32.72	-0.0151182		32.72	-0.039932		32.72	-0.001595
32.74	-0.0187678		32.74	-0.040333		32.74	-0.001708
32.76	-0.0225972		32.76	-0.040345		32.76	-0.001805
32.78	-0.0265295		32.78	-0.03997		32.78	-0.001886
32.8	-0.0304865		32.8	-0.039215		32.8	-0.001947
32.82	-0.0343908		32.82	-0.038093		32.82	-0.001989
32.84	-0.0381673		32.84	-0.036626		32.84	-0.00201
32.86	-0.0417444		32.86	-0.034842		32.86	-0.002009
32.88	-0.0450553		32.88	-0.032774		32.88	-0.001987
32.9	-0.0480387		32.9	-0.030462		32.9	-0.001945
32.92	-0.0506396		32.92	-0.02795		32.92	-0.001883
32.94	-0.0528103		32.94	-0.025286		32.94	-0.001802
32.96	-0.0545118		32.96	-0.022521		32.96	-0.001706
32.98	-0.0557141		32.98	-0.019709		32.98	-0.001594
33	-0.0563956		33	-0.016904		33	-0.001471
33.02	-0.0565438		33.02	-0.014162		33.02	-0.001338
33.04	-0.0561555		33.04	-0.011536		33.04	-0.001198
33.06	-0.0552375		33.06	-0.009077		33.06	-0.001055
33.08	-0.053806		33.08	-0.006834		33.08	-0.000911
33.1	-0.051887		33.1	-0.004851		33.1	-0.000769
33.12	-0.0495152		33.12	-0.003167		33.12	-0.000633
33.14	-0.0467336		33.14	-0.001813		33.14	-0.000504
33.16	-0.0435936		33.16	-0.000817		33.16	-0.000386
33.18	-0.040154		33.18	-0.000196		33.18	-0.000281
33.2	-0.0364801		33.2	4e-05		33.2	-0.000191
33.22	-0.0326423		33.22	-0.000116		33.22	-0.000118
33.24	-0.0287147		33.24	-0.000653		33.24	-6.4e-05
33.26	-0.0247738		33.26	-0.001559		33.26	-2.8e-05
33.28	-0.0208965		33.28	-0.002813		33.28	-1.2e-05
33.3	-0.0171587		33.3	-0.004386		33.3	-1.6e-05
33.32	-0.0136344		33.32	-0.006244		33.32	-4e-05
33.34	-0.0103938		33.34	-0.008347		33.34	-8.2e-05
33.36	-0.00750203		33.36	-0.01065		33.36	-0.000143
33.38	-0.0050169		33.38	-0.013105		33.38	-0.00022
33.4	-0.00298794		33.4	-0.015662		33.4	-0.000312
33.42	-0.0014553		33.42	-0.018269		33.42	-0.000417
33.44	-0.000448777		33.44	-0.020872		33.44	-0.000532
33.46	1.3117e-05		33.46	-0.023421		33.46	-0.000655
33.48	-7.6258e-05		33.48	-0.025864		33.48	-0.000783
33.5	-0.000711677		33.5	-0.028155		33.5	-0.000913
33.52	-0.00187642		33.52	-0.030248		33.52	-0.001042
33.54	-0.00354275		33.54	-0.032105		33.54	-0.001169
33.56	-0.00567254		33.56	-0.033691		33.56	-0.001289
33.58	-0.00821832		33.58	-0.034975		33.58	-0.001401
33.6	-0.0111246		33.6	-0.035934		33.6	-0.001503
33.62	-0.0143291		33.62	-0.03655		33.62	-0.001591
33.64	-0.0177646		33.64	-0.036812		33.64	-0.001664
33.66	-0.0213601		33.66	-0.036716		33.66	-0.001721
33.68	-0.0250425		33.68	-0.036264		33.68	-0.00176
33.7	-0.0287381		33.7	-0.035465		33.7	-0.00178
33.72	-0.0323737		33.72	-0.034333		33.72	-0.001782
33.74	-0.0358778		33.74	-0.032891		33.74	-0.001765
33.76	-0.0391829		33.76	-0.031166		33.76	-0.00173
33.78	-0.0422267		33.78	-0.029191		33.78	-0.001676
33.8	-0.0449523		33.8	-0.027005		33.8	-0.001607
33.82	-0.0473089		33.82	-0.02465		33.82	-0.001522
33.84	-0.0492529		33.84	-0.022172		33.84	-0.001424
33.86	-0.0507488		33.86	-0.019619		33.86	-0.001315
33.88	-0.0517706		33.88	-0.017042		33.88	-0.001197
33.9	-0.0523012		33.9	-0.014492		33.9	-0.001072
33.92	-0.0523315		33.92	-0.01202		33.92	-0.000944
33.94	-0.0518602		33.94	-0.009674		33.94	-0.000815
33.96	-0.0508948		33.96	-0.007501		33.96	-0.000687
33.98	-0.049453		33.98	-0.005543		33.98	-0.000563
34	-0.0475613		34	-0.003839		34	-0.000447
34.02	-0.045255		34.02	-0.002422		34.02	-0.000339
34.04	-0.0425769		34.04	-0.00132		34.04	-0.000243
34.06	-0.0395773		34.06	-0.000553		34.06	-0.000161
34.08	-0.0363133		34.08	-0.000135		34.08	-9.3e-05
34.1	-0.0328477		34.1	-7.3e-05		34.1	-4.2e-05
34.12	-0.0292479		34.12	-0.000365		34.12	-8e-06
34.14	-0.0255846		34.14	-0.001003		34.14	1e-05
34.16	-0.0219302		34.16	-0.00197		34.16	1e-05
34.18	-0.0183573		34.18	-0.003245		34.18	-1.3e-05
34.2	-0.0149372		34.2	-0.004799		34.2	-5.1e-05
34.22	-0.0117381		34.22	-0.006597		34.22	-0.000104
34.24	-0.00882449		34.24	-0.008602		34.24	-0.000173
34.26	-0.00625512		34.26	-0.01077		34.26	-0.000256
34.28	-0.00408162		34.28	-0.013055		34.28	-0.00035
34.3	-0.00234713		34.3	-0.015412		34.3	-0.000455
34.32	-0.0010855		34.32	-0.017793		34.32	-0.000566
34.34	-0.000320913		34.34	-0.02015		34.34	-0.000683
34.36	-6.7057e-05		34.36	-0.022436		34.36	-0.000801
34.38	-0.000326603		34.38	-0.024606		34.38	-0.00092
34.4	-0.00109112		34.4	-0.026618		34.4	-0.001036
34.42	-0.00234154		34.42	-0.028433		34.42	-0.001148
34.44	-0.00404879		34.44	-0.030017		34.44	-0.001251
34.46	-0.00617445		34.46	-0.03134		34.46	-0.001345
34.48	-0.00867165		34.48	-0.032376		34.48	-0.001427
34.5	-0.0114864		34.5	-0.033106		34.5	-0.001496
34.52	-0.0145592		34.52	-0.033517		34.52	-0.001551
34.54	-0.0178261		34.54	-0.033601		34.54	-0.001589
34.56	-0.0212203		34.56	-0.033358		34.56	-0.001611
34.58	-0.0246735		34.58	-0.032792		34.58	-0.001616
34.6	-0.0281171		34.6	-0.031914		34.6	-0.001603
34.62	-0.0314834		34.62	-0.030741		34.62	-0.001574
34.64	-0.034707		34.64	-0.029296		34.64	-0.001529
34.66	-0.037726		34.66	-0.027606		34.66	-0.001468
34.68	-0.0404836		34.68	-0.025704		34.68	-0.001394
34.7	-0.0429286		34.7	-0.023628		34.7	-0.001307
34.72	-0.0450163		34.72	-0.021417		34.72	-0.00121
34.74	-0.0467084		34.74	-0.019116		34.74	-0.001105
34.76	-0.0479741		34.76	-0.016768		34.76	-0.000994
34.78	-0.0487906		34.78	-0.014421		34.78	-0.000879
34.8	-0.0491435		34.8	-0.01212		34.8	-0.000762
34.82	-0.0490264		34.82	-0.00991		34.82	-0.000647
34.84	-0.0484419		34.84	-0.007836		34.84	-0.000536
34.86	-0.0474008		34.86	-0.005937		34.86	-0.00043
34.88	-0.0459225		34.88	-0.004251		34.88	-0.000332
34.9	-0.0440344		34.9	-0.002811		34.9	-0.000245
34.92	-0.0417716		34.92	-0.001644		34.92	-0.000169
34.94	-0.0391765		34.94	-0.000773		34.94	-0.000107
34.96	-0.0362975		34.96	-0.000212		34.96	-5.9e-05
34.98	-0.033189		34.98	3e-05		34.98	-2.7e-05
35	-0.0299106		35	-5.5e-05		35	-1.1e-05
35.02	-0.0265255		35.02	-0.000456		35.02	-1.2e-05
35.04	-0.0230996		35.04	-0.001166		35.04	-2.9e-05
35.06	-0.0196995		35.06	-0.002166		35.06	-6.2e-05
35.08	-0.0163918		35.08	-0.003433		35.08	-0.000111
35.1	-0.0132414		35.1	-0.004941		35.1	-0.000173
35.12	-0.0103102		35.12	-0.006654		35.12	-0.000248
35.14	-0.00765601		35.14	-0.008538		35.14	-0.000334
35.16	-0.00533116		35.16	-0.010551		35.16	-0.000429
35.18	-0.00338144		35.18	-0.012654		35.18	-0.000531
35.2	-0.00184495		35.2	-0.014801		35.2	-0.000638
35.22	-0.000751226		35.22	-0.016951		35.22	-0.000747
35.24	-0.00012072		35.24	-0.019061		35.24	-0.000856
35.26	3.57e-05		35.26	-0.021088		35.26	-0.000963
35.28	-0.000282799		35.28	-0.022994		35.28	-0.001066
35.3	-0.00106682		35.3	-0.02474		35.3	-0.001161
35.32	-0.00229716		35.32	-0.026292		35.32	-0.001248
35.34	-0.00394553		35.34	-0.027623		35.34	-0.001324
35.36	-0.0059752		35.36	-0.028706		35.36	-0.001388
35.38	-0.00834193		35.38	-0.02952		35.38	-0.001438
35.4	-0.0109949		35.4	-0.030052		35.4	-0.001474
35.42	-0.0138783		35.42	-0.030291		35.42	-0.001494
35.44	-0.0169324		35.44	-0.030234		35.44	-0.001498
35.46	-0.0200948		35.46	-0.029881		35.46	-0.001486
35.48	-0.0233022		35.48	-0.02924		35.48	-0.001459
35.5	-0.0264914		35.5	-0.028325		35.5	-0.001416
35.52	-0.0296002		35.52	-0.027152		35.52	-0.001359
35.54	-0.0325679		35.54	-0.025745		35.54	-0.001289
35.56	-0.0353368		35.56	-0.02413		35.56	-0.001208
35.58	-0.0378536		35.58	-0.022339		35.58	-0.001117
35.6	-0.0400711		35.6	-0.020406		35.6	-0.001017
35.62	-0.0419476		35.62	-0.018369		35.62	-0.000913
35.64	-0.0434485		35.64	-0.016269		35.64	-0.000805
35.66	-0.044546		35.66	-0.014147		35.66	-0.000695
35.68	-0.0452199		35.68	-0.012045		35.68	-0.000587
35.7	-0.0454579		35.7	-0.010004		35.7	-0.000482
35.72	-0.0452558		35.72	-0.008065		35.72	-0.000383
35.74	-0.0446175		35.74	-0.006267		35.74	-0.000291
35.76	-0.0435547		35.76	-0.004645		35.76	-0.000209
35.78	-0.0420872		35.78	-0.00323		35.78	-0.000138
35.8	-0.0402426		35.8	-0.002051		35.8	-8e-05
35.82	-0.0380558		35.82	-0.00113		35.82	-3.6e-05
35.84	-0.0355686		35.84	-0.000485		35.84	-6e-06
35.86	-0.0328282		35.86	-0.000126		35.86	1e-05
35.88	-0.0298876		35.88	-5.9e-05		35.88	1e-05
35.9	-0.0268038		35.9	-0.000284		35.9	-1e-05
35.92	-0.0236372		35.92	-0.000793		35.92	-4.2e-05
35.94	-0.0204503		35.94	-0.001574		35.94	-8.8e-05
35.96	-0.0173064		35.96	-0.002609		35.96	-0.000147
35.98	-0.0142683		35.98	-0.003875		35.98	-0.000218
36	-0.0113972		36	-0.005343		36	-0.000299
36.02	-0.0087506		36.02	-0.006982		36.02	-0.000388
36.04	-0.00638177		36.04	-0.008757		36.04	-0.000485
36.06	-0.00433805		36.06	-0.01063		36.06	-0.000586
36.08	-0.00265992		36.08	-0.012563		36.08	-0.000689
36.1	-0.00138015		36.1	-0.014515		36.1	-0.000792
36.12	-0.000523306		36.12	-0.016449		36.12	-0.000894
36.14	-0.000104952		36.14	-0.018324		36.14	-0.000991
36.16	-0.000131436		36.16	-0.020105		36.16	-0.001081
36.18	-0.000599681		36.18	-0.021755		36.18	-0.001164
36.2	-0.00149727		36.2	-0.023243		36.2	-0.001236
36.22	-0.00280285		36.22	-0.02454		36.22	-0.001298
36.24	-0.00448665		36.24	-0.025621		36.24	-0.001346
36.26	-0.00651122		36.26	-0.026465		36.26	-0.001381
36.28	-0.00883257		36.28	-0.027056		36.28	-0.001401
36.3	-0.0114012		36.3	-0.027384		36.3	-0.001406
36.32	-0.0141634		36.32	-0.027442		36.32	-0.001397
36.34	-0.0170621		36.34	-0.02723		36.34	-0.001372
36.36	-0.0200388		36.36	-0.026752		36.36	-0.001334
36.38	-0.023034		36.38	-0.026019		36.38	-0.001282
36.4	-0.0259886		36.4	-0.025044		36.4	-0.001218
36.42	-0.0288449		36.42	-0.023847		36.42	-0.001143
36.44	-0.0315478		36.44	-0.022451		36.44	-0.001059
36.46	-0.0340459		36.46	-0.020884		36.46	-0.000967
36.48	-0.036292		36.48	-0.019177		36.48	-0.00087
36.5	-0.0382441		36.5	-0.017362		36.5	-0.000769
36.52	-0.0398655		36.52	-0.015475		36.52	-0.000667
36.54	-0.0411259		36.54	-0.013554		36.54	-0.000567
36.56	-0.0420025		36.56	-0.011635		36.56	-0.000469
36.58	-0.0424793		36.58	-0.009758		36.58	-0.000376
36.6	-0.0425477		36.6	-0.007959		36.6	-0.000291
36.62	-0.0422065		36.62	-0.006273		36.62	-0.000214
36.64	-0.0414618		36.64	-0.004733		36.64	-0.000147
36.66	-0.0403279		36.66	-0.00337		36.66	-9.3e-05
36.68	-0.0388266		36.68	-0.00221		36.68	-5.2e-05
36.7	-0.0369865		36.7	-0.001275		36.7	-2.4e-05
36.72	-0.0348421		36.72	-0.000583		36.72	-1e-05
36.74	-0.0324335		36.74	-0.000145		36.74	-1.2e-05
36.76	-0.0298064		36.76	3e-05		36.76	-2.8e-05
36.78	-0.0270107		36.78	-5.7e-05		36.78	-5.7e-05
36.8	-0.0241001		36.8	-0.000404		36.8	-0.000101
36.82	-0.021131		36.82	-0.001002		36.82	-0.000157
36.84	-0.0181615		36.84	-0.001837		36.84	-0.000223
36.86	-0.0152502		36.86	-0.002889		36.86	-0.0003
36.88	-0.0124547		36.88	-0.004137		36.88	-0.000385
36.9	-0.00983061		36.9	-0.005551		36.9	-0.000476
36.92	-0.00743023		36.92	-0.007103		36.92	-0.000571
36.94	-0.00530142		36.94	-0.00876		36.94	-0.000668
36.96	-0.00348651		36.96	-0.010487		36.96	-0.000766
36.98	-0.00202109		36.98	-0.012248		36.98	-0.000861
37	-0.000933448		37	-0.014009		37	-0.000953
37.02	-0.000244156		37.02	-0.015733		37.02	-0.001038
37.04	3.4414e-05		37.04	-0.017386		37.04	-0.001116
37.06	-0.000101448		37.06	-0.018937		37.06	-0.001184
37.08	-0.000646771		37.08	-0.020354		37.08	-0.001241
37.1	-0.00158792		37.1	-0.021609		37.1	-0.001286
37.12	-0.00290297		37.12	-0.02268		37.12	-0.001317
37.14	-0.00456235		37.14	-0.023544		37.14	-0.001335
37.16	-0.00652961		37.16	-0.024185		37.16	-0.001339
37.18	-0.00876232		37.18	-0.024592		37.18	-0.001329
37.2	-0.0112129		37.2	-0.024756		37.2	-0.001305
37.22	-0.0138295		37.22	-0.024675		37.22	-0.001267
37.24	-0.0165578		37.24	-0.02435		37.24	-0.001217
37.26	-0.0193422		37.26	-0.023787		37.26	-0.001155
37.28	-0.0221269		37.28	-0.022999		37.28	-0.001082
37.3	-0.0248567		37.3	-0.022001		37.3	-0.001001
37.32	-0.0274779		37.32	-0.020813		37.32	-0.000913
37.34	-0.029939		37.34	-0.019458		37.34	-0.00082
37.36	-0.0321929		37.36	-0.017963		37.36	-0.000724
37.38	-0.0341967		37.38	-0.016358		37.38	-0.000626
37.4	-0.0359126		37.4	-0.014674		37.4	-0.000529
37.42	-0.0373083		37.42	-0.012945		37.42	-0.000435
37.44	-0.0383574		37.44	-0.011206		37.44	-0.000346
37.46	-0.0390403		37.46	-0.00949		37.46	-0.000264
37.48	-0.0393444		37.48	-0.007832		37.48	-0.00019
37.5	-0.0392641		37.5	-0.006265		37.5	-0.000126
37.52	-0.0388016		37.52	-0.004821		37.52	-7.4e-05
37.54	-0.0379664		37.54	-0.003527		37.54	-3.3e-05
37.56	-0.0367752		37.56	-0.00241		37.56	-6e-06
37.58	-0.0352505		37.58	-0.001491		37.58	1e-05
37.6	-0.033421		37.6	-0.000787		37.6	1e-05
37.62	-0.0313219		37.62	-0.000312		37.62	-8e-06
37.64	-0.028994		37.64	-7.3e-05		37.64	-3.6e-05
37.66	-0.0264828		37.66	-7.3e-05		37.66	-7.7e-05
37.68	-0.023837		37.68	-0.00031		37.68	-0.00013
37.7	-0.0211076		37.7	-0.000778		37.7	-0.000194
37.72	-0.0183481		37.72	-0.001466		37.72	-0.000267
37.74	-0.0156132		37.74	-0.002356		37.74	-0.000349
37.76	-0.0129579		37.76	-0.00343		37.76	-0.000437
37.78	-0.0104353		37.78	-0.004663		37.78	-0.000528
37.8	-0.00809575		37.8	-0.00603		37.8	-0.000623
37.82	-0.00598596		37.82	-0.0075		37.82	-0.000717
37.84	-0.00414815		37.84	-0.009044		37.84	-0.00081
37.86	-0.00261894		37.86	-0.010628		37.86	-0.0009
37.88	-0.00142831		37.88	-0.01222		37.88	-0.000984
37.9	-0.000598954		37.9	-0.013788		37.9	-0.00106
37.92	-0.000145923		37.92	-0.0153		37.92	-0.001128
37.94	-7.6377e-05		37.94	-0.016726		37.94	-0.001185
37.96	-0.000389609		37.96	-0.018038		37.96	-0.001231
37.98	-0.00107676		37.98	-0.01921		37.98	-0.001265
38	-0.00212157		38	-0.020221		38	-0.001285
38.02	-0.00350012		38.02	-0.021049		38.02	-0.001291
38.04	-0.00518167		38.04	-0.02168		38.04	-0.001284
38.06	-0.00712964		38.06	-0.0221		38.06	-0.001264
38.08	-0.00930261		38.08	-0.022302		38.08	-0.00123
38.1	-0.0116549		38.1	-0.022283		38.1	-0.001184
38.12	-0.0141373		38.12	-0.022043		38.12	-0.001127
38.14	-0.0166982		38.14	-0.021586		38.14	-0.001059
38.16	-0.0192856		38.16	-0.020922		38.16	-0.000983
38.18	-0.0218481		38.18	-0.020064		38.18	-0.0009
38.2	-0.0243355		38.2	-0.019029		38.2	-0.000812
38.22	-0.0266992		38.22	-0.017839		38.22	-0.00072
38.24	-0.0288927		38.24	-0.016516		38.24	-0.000627
38.26	-0.0308736		38.26	-0.015087		38.26	-0.000534
38.28	-0.0326044		38.28	-0.013579		38.28	-0.000444
38.3	-0.034053		38.3	-0.012024		38.3	-0.000358
38.32	-0.0351923		38.32	-0.010452		38.32	-0.000278
38.34	-0.0360006		38.34	-0.008894		38.34	-0.000207
38.36	-0.0364623		38.36	-0.007381		38.36	-0.000144
38.38	-0.0365686		38.38	-0.005942		38.38	-9.3e-05
38.4	-0.0363174		38.4	-0.004607		38.4	-5.3e-05
38.42	-0.0357138		38.42	-0.003402		38.42	-2.5e-05
38.44	-0.03477		38.44	-0.00235		38.44	-1.1e-05
38.46	-0.0335049		38.46	-0.001473		38.46	-1e-05
38.48	-0.031943		38.48	-0.000786		38.48	-2.2e-05
38.5	-0.0301139		38.5	-0.000302		38.5	-4.8e-05
38.52	-0.0280525		38.52	-3e-05		38.52	-8.6e-05
38.54	-0.0257989		38.54	3e-05		38.54	-0.000135
38.56	-0.0233974		38.56	-0.000134		38.56	-0.000196
38.58	-0.0208951		38.58	-0.000503		38.58	-0.000265
38.6	-0.0183403		38.6	-0.001073		38.6	-0.000342
38.62	-0.0157821		38.62	-0.001831		38.62	-0.000426
38.64	-0.0132712		38.64	-0.002759		38.64	-0.000514
38.66	-0.0108578		38.66	-0.003838		38.66	-0.000604
38.68	-0.00859025		38.68	-0.005043		38.68	-0.000695
38.7	-0.00651348		38.7	-0.006349		38.7	-0.000784
38.72	-0.00466817		38.72	-0.007728		38.72	-0.00087
38.74	-0.00309045		38.74	-0.009151		38.74	-0.000952
38.76	-0.00181104		38.76	-0.010589		38.76	-0.001026
38.78	-0.000854463		38.78	-0.012012		38.78	-0.001092
38.8	-0.00023827		38.8	-0.013391		38.8	-0.001149
38.82	2.7127e-05		38.82	-0.0147		38.82	-0.001194
38.84	-6.1382e-05		38.84	-0.015911		38.84	-0.001228
38.86	-0.000499613		38.86	-0.017		38.86	-0.001249
38.88	-0.00127625		38.88	-0.017948		38.88	-0.001257
38.9	-0.00237311		38.9	-0.018736		38.9	-0.001252
38.92	-0.00376547		38.92	-0.019348		38.92	-0.001233
38.94	-0.00542254		38.94	-0.019772		38.94	-0.001202
38.96	-0.00730842		38.96	-0.020001		38.96	-0.001159
38.98	-0.00938302		38.98	-0.020031		38.98	-0.001104
39	-0.0116029		39	-0.019861		39	-0.001039
39.02	-0.013922		39.02	-0.019494		39.02	-0.000966
39.04	-0.0162922		39.04	-0.018939		39.04	-0.000886
39.06	-0.0186651		39.06	-0.018205		39.06	-0.0008
39.08	-0.0209932		39.08	-0.017308		39.08	-0.00071
39.1	-0.023231		39.1	-0.016266		39.1	-0.000619
39.12	-0.0253354		39.12	-0.015101		39.12	-0.000528
39.14	-0.0272659		39.14	-0.013835		39.14	-0.000438
39.16	-0.0289854		39.16	-0.012495		39.16	-0.000353
39.18	-0.0304615		39.18	-0.011106		39.18	-0.000273
39.2	-0.0316659		39.2	-0.009697		39.2	-0.000201
39.22	-0.0325759		39.22	-0.008295		39.22	-0.000138
39.24	-0.0331745		39.24	-0.006928		39.24	-8.4e-05
39.26	-0.0334504		39.26	-0.005624		39.26	-4.2e-05
39.28	-0.0333985		39.28	-0.004408		39.28	-1.3e-05
39.3	-0.0330198		39.3	-0.003305		39.3	0
39.32	-0.032321		39.32	-0.002335		39.32	1e-05
39.34	-0.0313156		39.34	-0.001519		39.34	-1e-06
39.36	-0.0300237		39.36	-0.00087		39.36	-2.3e-05
39.38	-0.0284706		39.38	-0.000403		39.38	-5.8e-05
39.4	-0.0266864		39.4	-0.000124		39.4	-0.000105
39.42	-0.0247055		39.42	-3.8e-05		39.42	-0.000162
39.44	-0.0225664		39.44	-0.000146		39.44	-0.000229
39.46	-0.0203117		39.46	-0.000443		39.46	-0.000304
39.48	-0.0179861		39.48	-0.000922		39.48	-0.000385
39.5	-0.0156356		39.5	-0.001572		39.5	-0.000471
39.52	-0.0133067		39.52	-0.002377		39.52	-0.00056
39.54	-0.0110454		39.54	-0.00332		39.54	-0.000651
39.56	-0.00889681		39.56	-0.00438		39.56	-0.00074
39.58	-0.00690416		39.58	-0.005535		39.58	-0.000827
39.6	-0.00510731		39.6	-0.00676		39.6	-0.000909
39.62	-0.00354202		39.62	-0.008029		39.62	-0.000985
39.64	-0.00223923		39.64	-0.009316		39.64	-0.001053
39.66	-0.00122435		39.66	-0.010595		39.66	-0.001112
39.68	-0.000516752		39.68	-0.011838		39.68	-0.00116
39.7	-0.000129216		39.7	-0.013021		39.7	-0.001197
39.72	-6.7712e-05		39.72	-0.014121		39.72	-0.001222
39.74	-0.000331269		39.74	-0.015114		39.74	-0.001234
39.76	-0.000912056		39.76	-0.015981		39.76	-0.001233
39.78	-0.00179576		39.78	-0.016705		39.78	-0.001219
39.8	-0.00296215		39.8	-0.017272		39.8	-0.001193
39.82	-0.00438529		39.82	-0.017673		39.82	-0.001154
39.84	-0.00603398		39.84	-0.017898		39.84	-0.001105
39.86	-0.00787246		39.86	-0.017943		39.86	-0.001045
39.88	-0.00986161		39.88	-0.017808		39.88	-0.000976
39.9	-0.0119598		39.9	-0.017495		39.9	-0.0009
39.92	-0.0141238		39.92	-0.017011		39.92	-0.000818
[truncated: 461 more rows]

## Sheet: Fig3e
Fig3e
deltaMz/M0				deltaLx/L0				theta
BottomXaxis	TopXaxis	Yaxis		BottomXaxis	TopXaxis	Yaxis		BottomXaxis	TopXaxis	Yaxis
0	0	0		0	0	0		0	0	0
0.1	0.2625	0.145544		0.1	0.2625	0.00469385		0.1	0.2625	5.55639
0.125	0.328125	0.180057		0.125	0.328125	0.00719274		0.125	0.328125	6.87964
0.15	0.39375	0.213986		0.15	0.39375	0.0101707		0.15	0.39375	8.1828
0.175	0.459375	0.247647		0.175	0.459375	0.0136282		0.175	0.459375	9.47483
0.2	0.525	0.280684		0.2	0.525	0.0175651		0.2	0.525	10.7602
0.225	0.590625	0.313644		0.225	0.590625	0.0219801		0.225	0.590625	12.0412
0.25	0.65625	0.346008		0.25	0.65625	0.0268644		0.25	0.65625	13.3175
0.275	0.721875	0.378479		0.275	0.721875	0.0322754		0.275	0.721875	14.6039
0.3	0.7875	0.410351		0.3	0.7875	0.0381589		0.3	0.7875	15.8872
0.325	0.853125	0.442108		0.325	0.853125	0.0445258		0.325	0.853125	17.1707
0.35	0.91875	0.473724		0.35	0.91875	0.0514461		0.35	0.91875	18.4677
0.375	0.984375	0.504839		0.375	0.984375	0.0588909		0.375	0.984375	19.7714
0.4	1.05	0.535462		0.4	1.05	0.066839		0.4	1.05	21.0776
0.425	1.11563	0.565593		0.425	1.11563	0.0752812		0.425	1.11563	22.3854
0.45	1.18125	0.595256		0.45	1.18125	0.0841934		0.45	1.18125	23.6915
0.475	1.24687	0.624342		0.475	1.24687	0.0935316		0.475	1.24687	24.9909
0.5	1.3125	0.652512		0.5	1.3125	0.103225		0.5	1.3125	26.276
0.525	1.37813	0.679951		0.525	1.37813	0.113346		0.525	1.37813	27.5582
0.55	1.44375	0.706301		0.55	1.44375	0.123674		0.55	1.44375	28.8123
0.575	1.50937	0.731275		0.575	1.50937	0.134026		0.575	1.50937	30.0211
0.6	1.575	0.75452		0.6	1.575	0.144277		0.6	1.575	31.1761
0.625	1.64062	0.775643		0.625	1.64062	0.154478		0.625	1.64062	32.2885
0.65	1.70625	0.795305		0.65	1.70625	0.164081		0.65	1.70625	33.3052
0.675	1.77188	0.812932		0.675	1.77188	0.173151		0.675	1.77188	34.241
0.7	1.8375	0.827508		0.7	1.8375	0.183475		0.7	1.8375	35.2795
0.725	1.90312	0.840167		0.725	1.90312	0.193906		0.725	1.90312	36.3024
0.75	1.96875	0.855901		0.75	1.96875	0.20369		0.75	1.96875	37.2397
0.775	2.03438	0.874638		0.775	2.03438	0.212568		0.775	2.03438	38.0731
0.8	2.1	0.896318		0.8	2.1	0.222378		0.8	2.1	38.9764
0.825	2.16562	0.91689		0.825	2.16562	0.235278		0.825	2.16562	40.1381
0.85	2.23125	0.936341		0.85	2.23125	0.248045		0.85	2.23125	41.2609
0.875	2.29688	0.954631		0.875	2.29688	0.260472		0.875	2.29688	42.3302
0.9	2.3625	0.971672		0.9	2.3625	0.272341		0.9	2.3625	43.3315
0.925	2.42813	0.987338		0.925	2.42813	0.283405		0.925	2.42813	44.2484
0.95	2.49375	1.00141		0.95	2.49375	0.293384		0.95	2.49375	45.0626
0.975	2.55938	1.01361		0.975	2.55938	0.301983		0.975	2.55938	45.7551
1	2.625	1.02357		1	2.625	0.315922		1	2.625	46.8606

## Sheet: Fig4a
Fig4a
0.8 MV/cm				0.2MV/cm
Xaxis	Yaxis			Xaxis	Yaxis
0.190083	0.190083			0.190083	0.0254647
0.105986	0.105986			0.105986	0.0110468
0.0455582	0.0455582			0.0455582	0.0032621
0.0239498	0.0239498			0.0239498	0.000706176
0.014698	0.014698			0.014698	0.000342095
0.0100293	0.0100293			0.0100293	0.000603826
0.00678052	0.00678052			0.00678052	0.000476926
0.0045602	0.0045602			0.0045602	0.00139553
0.00238649	0.00238649			0.00238649	0.000660859
0.00198172	0.00198172			0.00198172	0.000633049
0.00186915	0.00186915			0.00186915	0.000558136
0.000993977	0.000993977			0.000993977	0.000556
0.0021389	0.0021389			0.0021389	0.000374165
0.00271007	0.00271007			0.00271007	0.000761883
0.0015862	0.0015862			0.0015862	0.000631323
0.00201556	0.00201556			0.00201556	0.00062824
0.00151131	0.00151131			0.00151131	0.00058119
0.00188308	0.00188308			0.00188308	0.00030407
0.00393111	0.00393111			0.00393111	0.000346877
0.00882891	0.00882891			0.00882891	0.0007658
0.016531	0.016531			0.016531	0.00268836
0.0216615	0.0216615			0.0216615	0.00447867
0.0194157	0.0194157			0.0194157	0.000839445
0.0404135	0.0404135			0.0404135	0.00418762
0.0669263	0.0669263			0.0669263	0.00738393
0.0776488	0.0776488			0.0776488	0.00813223
0.140582	0.140582			0.140582	0.0218437
0.199041	0.199041			0.199041	0.0990672
0.144138	0.144138			0.144138	0.117816
0.0108059	0.0108059			0.0108059	0.0211334
0.00628071	0.00628071			0.00628071	0.00915066
0.00202495	0.00202495			0.00202495	0.0047479
0.00177194	0.00177194			0.00177194	0.00148969
0.00344446	0.00344446			0.00344446	0.000443001
0.00560242	0.00560242			0.00560242	0.001768
0.00278589	0.00278589			0.00278589	0.00277084
0.0010751	0.0010751			0.0010751	0.00136248
9.15467e-05	9.15467e-05			9.15467e-05	7.25131e-05
0.000545564	0.000545564			0.000545564	0.000746316
0.000949943	0.000949943			0.000949943	0.000316145
0.00186774	0.00186774			0.00186774	0.000353632
0.00293423	0.00293423			0.00293423	0.000360696
0.00211179	0.00211179			0.00211179	0.000655594
0.0032311	0.0032311			0.0032311	0.000691565
0.00377256	0.00377256			0.00377256	0.000410876
0.00494243	0.00494243			0.00494243	0.000886198
0.00604688	0.00604688			0.00604688	0.000478435
0.00770681	0.00770681			0.00770681	0.000554679
0.0073399	0.0073399			0.0073399	0.000900342
0.00919934	0.00919934			0.00919934	0.000442499
0.0105933	0.0105933			0.0105933	0.000626164
0.0113607	0.0113607			0.0113607	0.00044641
0.0111109	0.0111109			0.0111109	0.000223604
0.00932732	0.00932732			0.00932732	0.00115252
0.00760107	0.00760107			0.00760107	0.00225844
0.00649728	0.00649728			0.00649728	0.00543194
0.00416374	0.00416374			0.00416374	0.0036849
0.00252737	0.00252737			0.00252737	0.000386557
0.00136816	0.00136816			0.00136816	0.000431817
0.0010678	0.0010678			0.0010678	0.00061454
0.00041772	0.00041772			0.00041772	0.000468808
0.00110527	0.00110527			0.00110527	0.000643208
0.000746049	0.000746049			0.000746049	0.000583726
0.000299717	0.000299717			0.000299717	0.00033737
0.000346675	0.000346675			0.000346675	0.000129754
0.000871879	0.000871879			0.000871879	4.36537e-05
0.000460409	0.000460409			0.000460409	0.000370729
0.00121667	0.00121667			0.00121667	0.000294297
0.000811414	0.000811414			0.000811414	0.000363463
0.00101919	0.00101919			0.00101919	0.00029653
0.000864644	0.000864644			0.000864644	0.000313402
0.0016742	0.0016742			0.0016742	0.00031423
0.00160413	0.00160413			0.00160413	0.000579651
0.00143641	0.00143641			0.00143641	0.000605705
0.00116257	0.00116257			0.00116257	0.000663342
0.000968327	0.000968327			0.000968327	0.000427858
0.00153342	0.00153342			0.00153342	0.00022372
0.00162906	0.00162906			0.00162906	0.000471947
0.00117971	0.00117971			0.00117971	0.000492096
0.00106763	0.00106763			0.00106763	0.000593289
0.000924506	0.000924506			0.000924506	0.000148503
0.000716129	0.000716129			0.000716129	5.14099e-05
0.00123249	0.00123249			0.00123249	0.000508895
0.000490126	0.000490126			0.000490126	0.000456383
0.000621764	0.000621764			0.000621764	0.000100407
0.000762192	0.000762192			0.000762192	0.000690637
0.000495237	0.000495237			0.000495237	0.000516345
2.01184e-05	2.01184e-05			2.01184e-05	4.24522e-05
0.000256547	0.000256547			0.000256547	0.000371864
0.000220814	0.000220814			0.000220814	0.000505274
0.000139835	0.000139835			0.000139835	0.000430043
0.000365085	0.000365085			0.000365085	0.000188936
0.000173727	0.000173727			0.000173727	0.000533985
0.000176214	0.000176214			0.000176214	0.000824702
0.000252839	0.000252839			0.000252839	0.000431022
0.000404803	0.000404803			0.000404803	0.000289003
0.000540482	0.000540482			0.000540482	8.41408e-05
0.000421999	0.000421999			0.000421999	0.000483732
0.000393999	0.000393999			0.000393999	0.00039186
0.000336489	0.000336489			0.000336489	0.000634473
7.48265e-05	7.48265e-05			7.48265e-05	0.000964983
0.000187423	0.000187423			0.000187423	0.000686356
0.000395592	0.000395592			0.000395592	0.000270678
0.000402413	0.000402413			0.000402413	0.000382428
0.00035292	0.00035292			0.00035292	0.000390944
0.000487885	0.000487885			0.000487885	0.000517772
0.00044302	0.00044302			0.00044302	0.000624499
0.000384578	0.000384578			0.000384578	0.000599425
0.000658372	0.000658372			0.000658372	0.000244486
0.000226728	0.000226728			0.000226728	0.000388135
0.000174197	0.000174197			0.000174197	0.000736093
0.000186303	0.000186303			0.000186303	0.000455501
0.000306089	0.000306089			0.000306089	0.000657355
0.000634908	0.000634908			0.000634908	0.00020756
0.00047569	0.00047569			0.00047569	0.000266334
0.000642464	0.000642464			0.000642464	0.000141737
0.000224923	0.000224923			0.000224923	0.000419769
0.000824093	0.000824093			0.000824093	0.000405903
0.000277733	0.000277733			0.000277733	0.000605167
0.000209002	0.000209002			0.000209002	0.000637413
0.000298576	0.000298576			0.000298576	0.000789277
0.000720032	0.000720032			0.000720032	0.000649166
0.000802481	0.000802481			0.000802481	0.000256897
0.000268207	0.000268207			0.000268207	0.000853353
0.000505113	0.000505113			0.000505113	0.000536492
0.000466959	0.000466959			0.000466959	0.00027956
0.000591023	0.000591023			0.000591023	0.000503819
0.000319523	0.000319523			0.000319523	0.000543077
0.000428739	0.000428739			0.000428739	0.000139571
0.000361669	0.000361669			0.000361669	0.000465313
0.000429824	0.000429824			0.000429824	0.000207585
0.000298737	0.000298737			0.000298737	0.000553545
0.000311777	0.000311777			0.000311777	0.000528467
0.000297914	0.000297914			0.000297914	0.000187865
0.000393747	0.000393747			0.000393747	0.000465937
0.000503045	0.000503045			0.000503045	0.000596012
0.00090322	0.00090322			0.00090322	0.000193526
0.000676745	0.000676745			0.000676745	0.000599789
0.000482711	0.000482711			0.000482711	0.00035626
0.000557046	0.000557046			0.000557046	0.000140967
0.000200774	0.000200774			0.000200774	0.000147565
0.00060541	0.00060541			0.00060541	0.000111527
0.000513787	0.000513787			0.000513787	0.000486392
0.000288678	0.000288678			0.000288678	0.000688417
0.000439245	0.000439245			0.000439245	0.000373188
0.000125147	0.000125147			0.000125147	0.000340791
0.000604807	0.000604807			0.000604807	0.000508906
0.000430486	0.000430486			0.000430486	0.000125987
0.000349067	0.000349067			0.000349067	0.000317323
0.000508631	0.000508631			0.000508631	0.000334735
0.000363409	0.000363409			0.000363409	0.000756026
0.000385306	0.000385306			0.000385306	0.000197787
0.000502233	0.000502233			0.000502233	0.000198952
0.000225265	0.000225265			0.000225265	0.00021427
9.56929e-05	9.56929e-05			9.56929e-05	0.000503135
0.000234735	0.000234735			0.000234735	0.000271018
0.000172247	0.000172247			0.000172247	0.000677771
0.000202844	0.000202844			0.000202844	0.000439438
0.000201209	0.000201209			0.000201209	0.000399427
0.00024571	0.00024571			0.00024571	0.000490885
0.000493212	0.000493212			0.000493212	0.000464014
0.000153405	0.000153405			0.000153405	0.000501259
0.000158735	0.000158735			0.000158735	4.56702e-05
0.000279047	0.000279047			0.000279047	6.84063e-05
0.000560823	0.000560823			0.000560823	0.000128308
0.000184388	0.000184388			0.000184388	0.00017864
0.000404415	0.000404415			0.000404415	0.000200444
0.000247991	0.000247991			0.000247991	7.34993e-05
0.00025635	0.00025635			0.00025635	0.000382393
0.000657158	0.000657158			0.000657158	0.000646351
0.00016054	0.00016054			0.00016054	0.000287639
0.000516283	0.000516283			0.000516283	0.000311028
0.000496204	0.000496204			0.000496204	0.000253003
0.000257631	0.000257631			0.000257631	0.000336213
0.000238286	0.000238286			0.000238286	0.000494612
0.000440972	0.000440972			0.000440972	0.000460515
0.000213584	0.000213584			0.000213584	3.14814e-05
0.000335685	0.000335685			0.000335685	0.000175234
0.000449682	0.000449682			0.000449682	0.000321429
0.000291871	0.000291871			0.000291871	0.000421177
0.000266758	0.000266758			0.000266758	0.000201796
0.00011906	0.00011906			0.00011906	0.000358737
0.00026833	0.00026833			0.00026833	0.000227625
0.000409827	0.000409827			0.000409827	0.00057077
0.000394463	0.000394463			0.000394463	0.000322641
0.00031573	0.00031573			0.00031573	0.000362104
0.000326244	0.000326244			0.000326244	0.00052797
0.00013098	0.00013098			0.00013098	0.000104116
0.000298541	0.000298541			0.000298541	0.000231433
0.000274183	0.000274183			0.000274183	0.000174436
0.000392556	0.000392556			0.000392556	0.000327632
0.00011085	0.00011085			0.00011085	0.000553255
0.000181972	0.000181972			0.000181972	0.000563604
0.000501577	0.000501577			0.000501577	0.000225934
0.000376155	0.000376155			0.000376155	9.30029e-05
0.000418246	0.000418246			0.000418246	0.000265323
0.000279423	0.000279423			0.000279423	0.000425654
0.000473539	0.000473539			0.000473539	0.000673067
0.000348177	0.000348177			0.000348177	0.000274846
0.000207739	0.000207739			0.000207739	0.000232045
0.000266114	0.000266114			0.000266114	0.00013176

## Sheet: Fig4c
Fig4c
Fundamental			Fundamental			Fundamental			SH			SH			SH			TH			TH
0.8MV/cm			0.55MV/cm			0.2MV/cm			0.8MV/cm			0.55MV/cm			0.2MV/cm			0.8MV/cm			0.55MV/cm
Xaxis	Yaxis		Xaxis	Yaxis		Xaxis	Yaxis		Xaxis	Yaxis		Xaxis	Yaxis		Xaxis	Yaxis		Xaxis	Yaxis		Xaxis	Yaxis
0	0.00242963		0	0.00321603		0	0.00417462		0	0.00345336		0	0.00230921		0	0.015199		0	0.0132528		0	0.0359006
2.47475	0.0229439		2.47475	0.0178858		2.47475	0.0167734		2.47475	0.0204551		2.47475	0.00790935		2.47475	0.0462679		2.47475	0.0259731		2.47475	0.0963373
4.94949	0.155479		4.94949	0.117243		4.94949	0.0967955		4.94949	0.153694		4.94949	0.0900311		4.94949	0.0865676		4.94949	0.10915		4.94949	0.209897
7.42424	0.487524		7.42424	0.372926		7.42424	0.31148		7.42424	0.574372		7.42424	0.413695		7.42424	0.278633		7.42424	0.489123		7.42424	0.337558
9.89899	0.853658		9.89899	0.700872		9.89899	0.591027		9.89899	0.954387		9.89899	0.850959		9.89899	0.565122		9.89899	1		9.89899	0.647578
12.3737	0.999998		12.3737	0.927574		12.3737	0.811399		12.3737	0.683993		12.3737	0.986841		12.3737	0.684025		12.3737	0.674171		12.3737	1
14.8485	0.927216		14.8485	0.999999		14.8485	0.952724		14.8485	0.244342		14.8485	0.842772		14.8485	0.760307		14.8485	0.195366		14.8485	0.51296
17.3232	0.841048		17.3232	0.970753		17.3232	1		17.3232	0.0796699		17.3232	0.505668		17.3232	0.85554		17.3232	0.153676		17.3232	0.215944
19.798	0.726108		19.798	0.852577		19.798	0.981447		19.798	0.0902421		19.798	0.216351		19.798	0.928774		19.798	0.221171		19.798	0.360281
22.2727	0.618218		22.2727	0.76003		22.2727	0.969989		22.2727	0.0899869		22.2727	0.0750867		22.2727	0.974478		22.2727	0.163899		22.2727	0.390933
24.7475	0.573263		24.7475	0.697692		24.7475	0.929324		24.7475	0.0670095		24.7475	0.0493448		24.7475	0.738251		24.7475	0.113545		24.7475	0.338568
27.2222	0.487403		27.2222	0.591491		27.2222	0.843168		27.2222	0.0710156		27.2222	0.0514209		27.2222	0.595052		27.2222	0.153189		27.2222	0.230391
29.697	0.373947		29.697	0.489321		29.697	0.770933		29.697	0.055318		29.697	0.0808039		29.697	0.491445		29.697	0.158608		29.697	0.448941
32.1717	0.285364		32.1717	0.398464		32.1717	0.685018		32.1717	0.0358008		32.1717	0.0697303		32.1717	0.503549		32.1717	0.15475		32.1717	0.534812
34.6465	0.188979		34.6465	0.291519		34.6465	0.585513		34.6465	0.0394722		34.6465	0.0753595		34.6465	0.47253		34.6465	0.123498		34.6465	0.382155
37.1212	0.129333		37.1212	0.217578		37.1212	0.497112		37.1212	0.0356993		37.1212	0.0385081		37.1212	0.290754		37.1212	0.083987		37.1212	0.238767
39.596	0.143485		39.596	0.196762		39.596	0.409349		39.596	0.0430246		39.596	0.024872		39.596	0.169264		39.596	0.0896358		39.596	0.188785
42.0707	0.136378		42.0707	0.166417		42.0707	0.29975		42.0707	0.0328498		42.0707	0.0222364		42.0707	0.223854		42.0707	0.084804		42.0707	0.110982
44.5455	0.0966953		44.5455	0.110815		44.5455	0.183336		44.5455	0.0197667		44.5455	0.0231245		44.5455	0.137124		44.5455	0.0427413		44.5455	0.126506
															nf	0.22385		nf	0.1679		nf	0.52501

## Sheet: Fig4d
Fig4d
0.8MV/cm			0.55MV/cm			0.2MV/cm
Xaxis	Yaxis		Xaxis	Yaxis		Xaxis	Yaxis
4.94949	0.542602		4.94949	0.559104		4.94949	0.558324
7.42424	0.532238		7.42424	0.547969		7.42424	0.557544
9.89899	0.529873		9.89899	0.548607		9.89899	0.56251
12.3737	0.540629		12.3737	0.554922		12.3737	0.571601
14.8485	0.554777		14.8485	0.558355		14.8485	0.574871
17.3232	0.560259		17.3232	0.558321		17.3232	0.573965
19.798	0.56923		19.798	0.565468		19.798	0.576445
22.2727	0.575464		22.2727	0.569868		22.2727	0.575239
24.7475	0.573088		24.7475	0.569706		24.7475	0.574981
27.2222	0.575787		27.2222	0.574457		27.2222	0.579678
29.697	0.57809		29.697	0.57493		29.697	0.578028
32.1717	0.576624		32.1717	0.574277		32.1717	0.578579
34.6465	0.588028		34.6465	0.580418		34.6465	0.580167
37.1212	0.595811		37.1212	0.583942		37.1212	0.575572
39.596	0.581091		39.596	0.580616		39.596	0.572293
42.0707	0.57026		42.0707	0.574573		42.0707	0.573478
44.5455	0.571776		44.5455	0.572971		44.5455	0.574569

## Sheet: Fig4e
Fig4e
without deltaLx/L0			with deltaLx/L0			with deltaLx/L0
0.8MV/cm			0.8MV/cm			0.2MV/cm
Xaxis	Yaxis		Xaxis	Yaxis		Xaxis	Yaxis
0	0.17004		0	0.645582		0	0.0503488
0.0208333	0.0961765		0.0208333	0.370185		0.0208333	0.0291951
0.0416667	0.0334019		0.0416667	0.134246		0.0416667	0.0132043
0.0625	0.016122		0.0625	0.0636656		0.0625	0.00391368
0.0833333	0.00741312		0.0833333	0.0285827		0.0833333	0.00148034
0.104167	0.00383937		0.104167	0.0140251		0.104167	0.000671978
0.125	0.0029854		0.125	0.0103307		0.125	0.00036744
0.145833	0.0025012		0.145833	0.00881922		0.145833	0.000395714
0.166667	0.00149342		0.166667	0.00554446		0.166667	0.000413446
0.1875	0.000635293		0.1875	0.00235876		0.1875	0.000416078
0.208333	0.000994942		0.208333	0.00288262		0.208333	0.000347598
0.229167	0.000954778		0.229167	0.00251195		0.229167	0.00016931
0.25	0.000342393		0.25	0.00115813		0.25	9.98587e-05
0.270833	0.000160684		0.270833	0.000252951		0.270833	5.68503e-05
0.291667	0.00053397		0.291667	0.000367188		0.291667	0.000116467
0.3125	0.00170237		0.3125	0.00155889		0.3125	0.000507822
0.333333	0.0042467		0.333333	0.0039962		0.333333	0.00122519
0.354167	0.0107773		0.354167	0.010194		0.354167	0.00265725
0.375	0.0237711		0.375	0.0232075		0.375	0.00537682
0.395833	0.038487		0.395833	0.037979		0.395833	0.00850918
0.416667	0.0456217		0.416667	0.0449722		0.416667	0.0100075
0.4375	0.0575556		0.4375	0.0561602		0.4375	0.0115603
0.458333	0.0919248		0.458333	0.0893529		0.458333	0.0150855
0.479167	0.157359		0.479167	0.153669		0.479167	0.0230356
0.5	0.26885		0.5	0.264444		0.5	0.0459747
0.520833	0.540394		0.520833	0.536314		0.520833	0.128451
0.541667	1		0.541667	0.993262		0.541667	0.281261
0.5625	0.949937		0.5625	0.942912		0.5625	0.485861
0.583333	0.368059		0.583333	0.364833		0.583333	0.362779
0.604167	0.108206		0.604167	0.107279		0.604167	0.0431525
0.625	0.0527643		0.625	0.0523754		0.625	0.0221385
0.645833	0.0282478		0.645833	0.0281127		0.645833	0.0120792
0.666667	0.0160854		0.666667	0.0159483		0.666667	0.00606195
0.6875	0.00924944		0.6875	0.0090642		0.6875	0.002522
0.708333	0.00571657		0.708333	0.00560974		0.708333	0.00106122
0.729167	0.00459087		0.729167	0.00444955		0.729167	0.000734879
0.75	0.00337683		0.75	0.0032963		0.75	0.000762123
0.770833	0.00219001		0.770833	0.00209286		0.770833	0.00120626
0.791667	0.000708588		0.791667	0.000837048		0.791667	9.60441e-05
0.8125	0.000188219		0.8125	0.000856311		0.8125	0.000345312
0.833333	0.000553927		0.833333	0.00106156		0.833333	0.00036029
0.854167	0.00145324		0.854167	0.0014973		0.854167	0.000193345
0.875	0.00327823		0.875	0.00178064		0.875	0.000126515
0.895833	0.00499003		0.895833	0.00316593		0.895833	3.35643e-05
0.916667	0.00714321		0.916667	0.00468591		0.916667	0.000195984
0.9375	0.00878881		0.9375	0.00672404		0.9375	0.000303322
0.958333	0.00991305		0.958333	0.00958168		0.958333	0.000389919
0.979167	0.0121421		0.979167	0.013999		0.979167	0.000348907
1	0.0160242		1	0.0196489		1	0.000396566
1.02083	0.0203776		1.02083	0.0253482		1.02083	0.000725991
1.04167	0.0269704		1.04167	0.0325434		1.04167	0.00163674
1.0625	0.0424651		1.0625	0.0553736		1.0625	0.00444704
1.08333	0.0626276		1.08333	0.0949075		1.08333	0.0106234
1.10417	0.075082		1.10417	0.140822		1.10417	0.0202593
1.125	0.0822104		1.125	0.173697		1.125	0.026407
1.14583	0.0419666		1.14583	0.0922183		1.14583	0.0257585
1.16667	0.00697666		1.16667	0.0178051		1.16667	0.00983297
1.1875	0.00592248		1.1875	0.0148708		1.1875	0.00283333
1.20833	0.00321557		1.20833	0.00855606		1.20833	0.00124105
1.22917	0.00149067		1.22917	0.00455928		1.22917	0.000627663
1.25	0.000555826		1.25	0.00194205		1.25	0.000309119
1.27083	0.000252796		1.27083	0.000848093		1.27083	9.5254e-05
1.29167	0.000531605		1.29167	0.00164174		1.29167	5.57931e-05
1.3125	0.000637997		1.3125	0.00144382		1.3125	9.97052e-05
1.33333	0.00033283		1.33333	0.000802486		1.33333	0.00021659
1.35417	0.000456547		1.35417	0.000698852		1.35417	0.000156077
1.375	0.000640917		1.375	0.000778673		1.375	4.97363e-05
1.39583	0.000758112		1.39583	0.000983727		1.39583	4.55042e-05
1.41667	0.00107068		1.41667	0.00131379		1.41667	5.00032e-05
1.4375	0.00135624		1.4375	0.00157811		1.4375	1.83537e-05
1.45833	0.00173303		1.45833	0.00214532		1.45833	2.07443e-05
1.47917	0.0021514		1.47917	0.00276962		1.47917	5.28777e-05
1.5	0.00255893		1.5	0.00327507		1.5	7.04143e-05
1.52083	0.00288863		1.52083	0.0036771		1.52083	5.86371e-05
1.54167	0.00297584		1.54167	0.00373285		1.54167	2.15846e-05
1.5625	0.00293051		1.5625	0.00335889		1.5625	1.70868e-05
1.58333	0.00324954		1.58333	0.00333552		1.58333	5.54175e-05
1.60417	0.00455192		1.60417	0.00525284		1.60417	0.00015087
1.625	0.00625636		1.625	0.00817064		1.625	0.000311988
1.64583	0.00902184		1.64583	0.0119668		1.64583	0.00051184
1.66667	0.0113464		1.66667	0.0137002		1.66667	0.000699843
1.6875	0.0081804		1.6875	0.00880678		1.6875	0.000829718
1.70833	0.0049377		1.70833	0.00518908		1.70833	0.000736127
1.72917	0.00175073		1.72917	0.00156353		1.72917	0.000428293
1.75	0.000823561		1.75	0.000886061		1.75	7.24532e-05
1.77083	0.000498932		1.77083	0.000459345		1.77083	5.13825e-05
1.79167	0.00022444		1.79167	0.000154451		1.79167	1.6132e-05
1.8125	9.07607e-05		1.8125	5.48749e-05		1.8125	6.55444e-06
1.83333	5.86656e-05		1.83333	0.000160347		1.83333	1.69103e-05
1.85417	8.74638e-05		1.85417	0.000300308		1.85417	1.865e-05
1.875	0.000103421		1.875	0.000340036		1.875	5.90811e-06
1.89583	8.48143e-05		1.89583	0.000393398		1.89583	2.07282e-05
1.91667	0.000114692		1.91667	0.00056461		1.91667	2.85527e-05
1.9375	0.000132821		1.9375	0.000457198		1.9375	2.16687e-05
1.95833	0.000159431		1.95833	0.000466108		1.95833	1.08391e-05
1.97917	0.00019879		1.97917	0.000575278		1.97917	1.15199e-05
2	0.000251466		2	0.000723129		2	7.32335e-06
2.02083	0.000301428		2.02083	0.000891707		2.02083	1.15352e-05
2.04167	0.000315799		2.04167	0.000964964		2.04167	1.19676e-05
2.0625	0.000315887		2.0625	0.000970634		2.0625	9.63228e-06
2.08333	0.000298635		2.08333	0.00084969		2.08333	5.27777e-06
2.10417	0.000281037		2.10417	0.000661176		2.10417	6.4514e-06
2.125	0.000303661		2.125	0.000655889		2.125	7.14778e-06
2.14583	0.000357353		2.14583	0.000935999		2.14583	1.11395e-05
2.16667	0.000421542		2.16667	0.00133411		2.16667	2.39827e-05
2.1875	0.000581899		2.1875	0.00188146		2.1875	2.99038e-05
2.20833	0.00066967		2.20833	0.0020921		2.20833	4.0573e-05
2.22917	0.000437558		2.22917	0.00134619		2.22917	6.79231e-05
2.25	0.000364217		2.25	0.00113942		2.25	7.07944e-05
2.27083	0.000266098		2.27083	0.000809142		2.27083	4.96556e-05
2.29167	0.000117313		2.29167	0.000364627		2.29167	4.05172e-05
2.3125	3.97892e-05		2.3125	0.000156951		2.3125	1.10752e-05
2.33333	1.31298e-05		2.33333	8.10311e-05		2.33333	5.15961e-06
2.35417	4.82471e-06		2.35417	3.49288e-05		2.35417	6.91404e-06
2.375	6.97198e-06		2.375	2.4884e-05		2.375	4.89586e-06
2.39583	1.18687e-05		2.39583	2.24974e-05		2.39583	7.62724e-06
2.41667	2.28188e-05		2.41667	3.50759e-05		2.41667	5.79524e-06
2.4375	1.72293e-05		2.4375	2.64989e-05		2.4375	5.91134e-06
2.45833	1.26128e-05		2.45833	2.18684e-05		2.45833	6.10728e-06
2.47917	1.83816e-05		2.47917	3.93334e-05		2.47917	6.93815e-06
2.5	3.33621e-05		2.5	3.70725e-05		2.5	7.76502e-06
2.52083	4.42435e-05		2.52083	3.65484e-05		2.52083	3.5933e-06
2.54167	5.34142e-05		2.54167	4.31954e-05		2.54167	4.1766e-06
2.5625	6.80502e-05		2.5625	6.82246e-05		2.5625	5.48107e-06
2.58333	8.93859e-05		2.58333	9.20258e-05		2.58333	8.12053e-06
2.60417	9.96556e-05		2.60417	0.000102027		2.60417	9.19815e-06
2.625	9.59088e-05		2.625	8.69677e-05		2.625	8.11756e-06
2.64583	0.000103395		2.64583	7.93216e-05		2.64583	1.32168e-06
2.66667	0.000124827		2.66667	9.61433e-05		2.66667	5.08583e-06
2.6875	0.000166951		2.6875	0.000136523		2.6875	5.33356e-06
2.70833	0.000205889		2.70833	0.000194686		2.70833	1.05093e-05
2.72917	0.000257		2.72917	0.000259362		2.72917	2.01566e-05
2.75	0.00028599		2.75	0.000291803		2.75	2.48001e-05
2.77083	0.000308343		2.77083	0.000318312		2.77083	3.862e-05
2.79167	0.000335665		2.79167	0.000357054		2.79167	6.57506e-05
2.8125	0.000239497		2.8125	0.000260294		2.8125	7.41662e-05
2.83333	0.000125352		2.83333	0.000132603		2.83333	5.93007e-05
2.85417	4.0714e-05		2.85417	3.36544e-05		2.85417	4.22618e-05
2.875	5.84169e-05		2.875	6.60518e-05		2.875	8.76192e-06
2.89583	2.77717e-05		2.89583	2.96184e-05		2.89583	1.18001e-05
2.91667	5.17104e-06		2.91667	8.07028e-06		2.91667	6.27051e-06
2.9375	1.18385e-05		2.9375	8.2609e-06		2.9375	3.92489e-06
2.95833	2.12681e-06		2.95833	4.82786e-06		2.95833	5.98098e-06
2.97917	3.18522e-06		2.97917	3.34729e-06		2.97917	3.56128e-06
3	1.76416e-06		3	4.51275e-06		3	2.80465e-06
3.02083	1.73071e-05		3.02083	1.79697e-05		3.02083	7.51816e-06
3.04167	4.61724e-06		3.04167	1.16507e-05		3.04167	3.94214e-06
3.0625	1.2162e-05		3.0625	2.17798e-05		3.0625	3.15516e-06
3.08333	1.73307e-05		3.08333	2.61953e-05		3.08333	3.88811e-06
3.10417	1.80551e-05		3.10417	2.74432e-05		3.10417	4.10355e-06
3.125	1.91979e-05		3.125	2.66403e-05		3.125	4.37888e-06
3.14583	1.53698e-05		3.14583	2.14163e-05		3.14583	4.29597e-06
3.16667	1.61036e-05		3.16667	2.50645e-05		3.16667	2.95464e-06
3.1875	2.6383e-05		3.1875	4.038e-05		3.1875	4.99557e-06
3.20833	2.85377e-05		3.20833	4.81305e-05		3.20833	2.4323e-06
3.22917	3.29072e-05		3.22917	3.82912e-05		3.22917	3.43849e-06
3.25	2.57085e-05		3.25	3.41393e-05		3.25	6.36452e-06
3.27083	4.08337e-05		3.27083	3.09228e-05		3.27083	2.81533e-06
3.29167	3.93995e-05		3.29167	5.29732e-05		3.29167	3.27431e-06
3.3125	4.95765e-05		3.3125	6.0976e-05		3.3125	5.41562e-06
3.33333	4.98654e-05		3.33333	6.90147e-05		3.33333	6.98449e-06
3.35417	4.04422e-05		3.35417	5.61943e-05		3.35417	2.58439e-06
3.375	3.46846e-05		3.375	4.40009e-05		3.375	8.39949e-06
3.39583	1.60202e-05		3.39583	1.86817e-05		3.39583	8.78547e-06
3.41667	2.66165e-06		3.41667	5.48572e-06		3.41667	2.76078e-07
3.4375	1.0535e-06		3.4375	7.01632e-07		3.4375	4.44785e-06
3.45833	1.81818e-06		3.45833	1.38172e-06		3.45833	3.57259e-06
3.47917	3.3794e-06		3.47917	2.08826e-06		3.47917	3.45678e-06
3.5	6.15084e-06		3.5	4.35909e-06		3.5	2.82883e-06
3.52083	1.09369e-05		3.52083	1.10432e-05		3.52083	3.80386e-06
3.54167	1.04481e-05		3.54167	1.90664e-05		3.54167	4.19445e-06
3.5625	1.14483e-05		3.5625	2.36908e-05		3.5625	3.64458e-06
3.58333	6.41838e-06		3.58333	9.56334e-06		3.58333	2.35045e-06
3.60417	6.70295e-06		3.60417	7.71112e-06		3.60417	3.67472e-06
3.625	1.44594e-05		3.625	9.05005e-06		3.625	3.29615e-06
3.64583	1.63177e-05		3.64583	1.34257e-05		3.64583	3.46234e-06
3.66667	2.20202e-05		3.66667	1.97148e-05		3.66667	4.72855e-06
3.6875	2.35609e-05		3.6875	2.30603e-05		3.6875	3.37069e-06
3.70833	2.24948e-05		3.70833	2.17269e-05		3.70833	2.62818e-06
3.72917	2.32607e-05		3.72917	2.30008e-05		3.72917	1.1273e-06
3.75	2.89449e-05		3.75	3.20494e-05		3.75	5.59817e-06
3.77083	4.1213e-05		3.77083	4.00021e-05		3.77083	7.47983e-06
3.79167	3.55639e-05		3.79167	3.20189e-05		3.79167	4.35213e-06
3.8125	3.1797e-05		3.8125	2.78895e-05		3.8125	6.79381e-06
3.83333	3.1083e-05		3.83333	3.04922e-05		3.83333	8.52626e-06
3.85417	4.56207e-05		3.85417	4.75079e-05		3.85417	6.42984e-06
3.875	5.26512e-05		3.875	5.33478e-05		3.875	1.33458e-05
3.89583	5.58951e-05		3.89583	5.66344e-05		3.89583	1.70684e-05
3.91667	6.32663e-05		3.91667	6.59023e-05		3.91667	1.64396e-05
3.9375	5.39612e-05		3.9375	5.61217e-05		3.9375	2.21954e-05
3.95833	3.43568e-05		3.95833	3.46061e-05		3.95833	2.07725e-05
3.97917	2.21451e-05		3.97917	2.03421e-05		3.97917	9.41694e-06
4	6.68384e-06		4	6.16599e-06		4	7.47605e-06
4.02083	1.59872e-05		4.02083	1.51077e-05		4.02083	1.7461e-06
4.04167	5.91101e-06		4.04167	7.63491e-06		4.04167	5.14554e-06
4.0625	2.76683e-06		4.0625	4.37236e-06		4.0625	4.33052e-06
4.08333	5.33086e-06		4.08333	5.55393e-06		4.08333	2.82405e-06
4.10417	3.02187e-06		4.10417	3.23975e-06		4.10417	3.25688e-06
4.125	2.14538e-06		4.125	6.09304e-06		4.125	2.96261e-06
4.14583	4.28909e-06		4.14583	5.03726e-06		4.14583	2.61558e-06
4.16667	5.25688e-06		4.16667	4.05762e-06		4.16667	2.26555e-06
4.1875	4.94288e-06		4.1875	2.59623e-06		4.1875	3.06227e-06
4.20833	3.71947e-06		4.20833	2.83219e-06		4.20833	2.99541e-06
4.22917	5.40946e-06		4.22917	1.99532e-06		4.22917	3.46342e-06
4.25	9.66125e-06		4.25	9.03894e-06		4.25	2.63359e-06
4.27083	1.05934e-05		4.27083	9.55413e-06		4.27083	2.45027e-06
4.29167	6.34216e-06		4.29167	1.3899e-05		4.29167	2.73787e-06
4.3125	5.95119e-06		4.3125	2.11414e-05		4.3125	4.12326e-06
4.33333	8.36888e-06		4.33333	1.66838e-05		4.33333	2.93634e-06
4.35417	9.55794e-06		4.35417	1.92629e-05		4.35417	2.73946e-06
4.375	1.17283e-05		4.375	2.66761e-05		4.375	4.98616e-06
4.39583	1.41379e-05		4.39583	6.0462e-06		4.39583	1.88959e-06
4.41667	1.42669e-05		4.41667	1.28708e-05		4.41667	3.2964e-06
4.4375	1.97048e-05		4.4375	1.57915e-05		4.4375	2.68788e-06
4.45833	2.18054e-05		4.45833	1.94546e-05		4.45833	2.3302e-06
4.47917	1.64147e-05		4.47917	1.58529e-05		4.47917	4.40949e-06
4.5	5.31776e-06		4.5	5.18524e-06		4.5	2.32314e-06
4.52083	2.52736e-06		4.52083	2.34561e-06		4.52083	2.74258e-06
4.54167	4.23111e-06		4.54167	3.55467e-06		4.54167	3.51985e-06
4.5625	5.8216e-06		4.5625	4.31313e-06		4.5625	1.90698e-06
4.58333	7.55535e-06		4.58333	1.22559e-05		4.58333	3.84702e-06
4.60417	5.31741e-06		4.60417	1.71246e-05		4.60417	2.7086e-06
4.625	1.96051e-06		4.625	1.03328e-05		4.625	2.16326e-06
4.64583	1.77553e-06		4.64583	4.7152e-06		4.64583	2.68017e-06
4.66667	3.43944e-06		4.66667	5.769e-06		4.66667	2.92429e-06
4.6875	1.44747e-06		4.6875	3.12197e-06		4.6875	2.05005e-06
4.70833	4.50139e-06		4.70833	4.57195e-06		4.70833	2.67498e-06
4.72917	6.47665e-06		4.72917	9.15105e-06		4.72917	3.23706e-06
4.75	7.48987e-06		4.75	6.71314e-06		4.75	3.62835e-06
4.77083	4.77369e-06		4.77083	6.97569e-06		4.77083	1.85807e-06
4.79167	7.90339e-06		4.79167	1.00708e-05		4.79167	2.34493e-06
4.8125	8.71521e-06		4.8125	1.15553e-05		4.8125	2.87329e-06
4.83333	1.73858e-05		4.83333	1.83702e-05		4.83333	3.96571e-06
4.85417	7.61908e-06		4.85417	5.32373e-06		4.85417	3.34671e-06
4.875	4.54047e-06		4.875	6.23003e-06		4.875	1.6739e-06
4.89583	1.09626e-05		4.89583	1.15854e-05		4.89583	5.81184e-06
4.91667	2.11618e-05		4.91667	2.06792e-05		4.91667	6.53104e-06
4.9375	1.70506e-05		4.9375	1.93872e-05		4.9375	7.85146e-06
4.95833	8.83054e-06		4.95833	8.89577e-06		4.95833	1.2244e-05
4.97917	5.05061e-06		4.97917	5.23481e-06		4.97917	8.80713e-06
5	2.26785e-06		5	3.64546e-07		5	5.38819e-06

[truncated: 2 more sheets: Fig5a, Fig5b]
